# Supplementary material for: 2-[Bis(2-amino­ethyl)amino]ethanaminium chloride dichloro­methane solvate
Source: Acta Crystallogr Sect E Struct Rep Online. 2008 Nov 29;64(Pt 12):o2500. doi: 10.1107/S1600536808039652 (PMC2960024; doi:10.1107/S1600536808039652)
Supplement: Supplementary file 1 [file e-64-o2500-sup1.cif]

##############################################################################
###                                                                        ###
###        Electronic paper (Acta Crystallographica Section E)             ###
###                                                                        ###
##############################################################################
#                                                                            #
# This CIF contains the data in a paper accepted for publication in Acta     #
# Crystallographica Section E. It conforms to the requirements of Notes      #
# for Authors for Section E, and has been peer reviewed under the auspices   #
# of the IUCr Commission on Journals.                                        #
#                                                                            #
# Full details of the Crystallographic Information File format               #
# are given in the paper "The Crystallographic Information File (CIF):       #
# a New Standard Archive File for Crystallography" by S. R. Hall, F. H.      #
# Allen and I. D. Brown [Acta Cryst. (1991), A47, 655-685].                  #
#                                                                            #
# The current version of the core CIF dictionary is obtainable from          #
# ftp://ftp.iucr.org/pub/cif_core.dic. The current version number is 2.4.    #
#                                                                            #
# Software is freely available for graphical display of the structure(s) in  #
# this CIF.  For information consult the CIF home page http://www.iucr.org/  #
# cif/home.html                                                              #
#                                                                            #
# This file may be used for bona fide research purposes within the           #
# scientific community so long as proper attribution is given to the journal # 
# article from which it was obtained.                                        #
#                                                                            #
##############################################################################
                                             
data_global
_journal_date_recd_electronic     2008-11-20
_journal_date_accepted     2008-11-25
_journal_name_full     'Acta Crystallographica, Section E'
_journal_year     2008
_journal_volume     64
_journal_issue     12
_journal_page_first     o2500
_journal_page_last     o2500
_journal_paper_category     QO
_journal_coeditor_code     ZL2162
_publ_contact_author_name     'Professor Peter Kl\"ufers'
_publ_contact_author_address
;
Department Chemie und Biochemie
Ludwig-Maximilians Universit\"at
Butenandtstrasse 5--13 (Haus D)
D-81377 M\"unchen
Germany
;
_publ_contact_author_email     'kluef@cup.uni-muenchen.de'
_publ_contact_author_fax     '+49-89-2180-77406'
_publ_contact_author_phone     '+49-89-2180-77407'
_publ_section_title
;
2-[Bis(2-aminoethyl)amino]ethanaminium chloride dichloromethane solvate
;
loop_
    _publ_author_name
    _publ_author_address
    'Reichvilser, Moritz M.'
;
Ludwig-Maximilians-Universit\"at
Department Chemie und Biochemie
Butenandtstrasse 5--13 (Haus D)
81377 M\"unchen
Germany
;
    'Ossiander, Tanja'
;
Ludwig-Maximilians-Universit\"at
Department Chemie und Biochemie
Butenandtstrasse 5--13 (Haus D)
81377 M\"unchen
Germany
;
    'Kl\"ufers, Peter'
;
Ludwig-Maximilians-Universit\"at
Department Chemie und Biochemie
Butenandtstrasse 5--13 (Haus D)
81377 M\"unchen
Germany
;
    'Mayer, Peter'
;
Ludwig-Maximilians-Universit\"at
Department Chemie und Biochemie
Butenandtstrasse 5--13 (Haus D)
81377 M\"unchen
Germany
;
data_I
_chemical_name_systematic
;
2-[Bis(2-aminoethyl)amino]ethanaminium chloride dichloromethane solvate
;
_chemical_formula_moiety     'C6 H19 N4 +, Cl -, C H2 Cl2'
_chemical_formula_sum     'C7 H21 Cl3 N4'
_chemical_formula_iupac     'C6 H19 N4 +, Cl -, C H2 Cl2'
_chemical_formula_weight     267.63
_chemical_melting_point     ?
_symmetry_cell_setting     monoclinic
_symmetry_space_group_name_H-M     'P 21/c'
_symmetry_space_group_name_Hall     '-P 2ybc'
loop_
    _symmetry_equiv_pos_as_xyz
    'x, y, z'
    '-x, y+1/2, -z+1/2'
    '-x, -y, -z'
    'x, -y-1/2, z-1/2'
_cell_length_a     12.1512(4)
_cell_length_b     8.5686(2)
_cell_length_c     13.5497(3)
_cell_angle_alpha     90.00
_cell_angle_beta     104.273(2)
_cell_angle_gamma     90.00
_cell_volume     1367.23(6)
_cell_formula_units_Z     4
_cell_measurement_reflns_used     17190
_cell_measurement_theta_min     3.134
_cell_measurement_theta_max     27.485
_cell_measurement_temperature     200(2)
_exptl_crystal_description     block
_exptl_crystal_colour     colourless
_exptl_crystal_size_max     0.17
_exptl_crystal_size_mid     0.17
_exptl_crystal_size_min     0.17
_exptl_crystal_density_diffrn     1.300
_exptl_crystal_density_meas     ?
_exptl_crystal_density_method     'not measured'
_exptl_crystal_F_000     568
_exptl_absorpt_coefficient_mu     0.645
_exptl_absorpt_correction_type     none
_exptl_absorpt_process_details     ?
_exptl_absorpt_correction_T_min     ?
_exptl_absorpt_correction_T_max     ?
_exptl_special_details
;
;
_diffrn_ambient_temperature     200(2)
_diffrn_radiation_type     MoK\a
_diffrn_radiation_wavelength     0.71073
_diffrn_radiation_source     'rotating anode'
_diffrn_radiation_monochromator     'MONTEL, graded multilayered X-ray optics'
_diffrn_measurement_device_type     'Nonius KappaCCD area-detector'
_diffrn_measurement_device     '95mm CCD camera on \k-goniostat'
_diffrn_measurement_method     '\f and \w'
_diffrn_detector_area_resol_mean     9
_diffrn_reflns_number     10639
_diffrn_reflns_av_R_equivalents     0.0300
_diffrn_reflns_av_sigmaI/netI     0.0272
_diffrn_reflns_theta_min     3.16
_diffrn_reflns_theta_max     27.48
_diffrn_reflns_theta_full     27.48
_diffrn_measured_fraction_theta_max     0.998
_diffrn_measured_fraction_theta_full     0.998
_diffrn_reflns_limit_h_min     -15
_diffrn_reflns_limit_h_max     15
_diffrn_reflns_limit_k_min     -11
_diffrn_reflns_limit_k_max     10
_diffrn_reflns_limit_l_min     -17
_diffrn_reflns_limit_l_max     17
_diffrn_standards_number     0
_diffrn_standards_interval_count     .
_diffrn_standards_interval_time     .
_diffrn_standards_decay_%     ?
_refine_special_details
;
Refinement of <i>F</i>^2^ against all reflections. The weighted <i>R</i>-factor
<i>wR</i> and goodness of fit <i>S</i> are based on <i>F</i>^2^, conventional
<i>R</i>-factors <i>R</i> are based on <i>F</i>, with <i>F</i> set to zero for
negative <i>F</i>^2^. The threshold expression of <i>F</i>^2^ >
2<i>\s</i>(<i>F</i>^2^) is used only for calculating <i>R</i>-factors(gt)
<i>etc</i>. and is not relevant to the choice of reflections for refinement.
<i>R</i>-factors based on <i>F</i>^2^ are statistically about twice as large
as those based on <i>F</i>, and <i>R</i>-factors based on all data will be
even larger.
;
_reflns_number_total     3130
_reflns_number_gt     2431
_reflns_threshold_expression     I>2\s(I)
_refine_ls_structure_factor_coef     Fsqd
_refine_ls_matrix_type     full
_refine_ls_R_factor_all     0.0586
_refine_ls_R_factor_gt     0.0417
_refine_ls_wR_factor_gt     0.1008
_refine_ls_wR_factor_ref     0.1111
_refine_ls_goodness_of_fit_ref     1.026
_refine_ls_restrained_S_all     1.026
_refine_ls_number_reflns     3130
_refine_ls_number_parameters     127
_refine_ls_number_restraints     0
_refine_ls_hydrogen_treatment     constr
_refine_ls_weighting_scheme     calc
_refine_ls_weighting_details
         'calc w=1/[\s^2^(Fo^2^)+(0.0471P)^2^+0.7878P] where P=(Fo^2^+2Fc^2^)/3'
_atom_sites_solution_hydrogens     difmap
_atom_sites_solution_primary     direct
_atom_sites_solution_secondary     difmap
_refine_ls_shift/su_max     0.000
_refine_ls_shift/su_mean     0.000
_refine_diff_density_max     0.511
_refine_diff_density_min     -0.567
_refine_ls_extinction_method     none
_refine_ls_extinction_coef     ?
loop_
    _atom_type_symbol
    _atom_type_description
    _atom_type_scat_dispersion_real
    _atom_type_scat_dispersion_imag
    _atom_type_scat_source
    'C' 'C' 0.0033 0.0016
                         'International Tables Vol C Tables 4.2.6.8 and 6.1.1.4'
    'H' 'H' 0.0000 0.0000
                         'International Tables Vol C Tables 4.2.6.8 and 6.1.1.4'
    'Cl' 'Cl' 0.1484 0.1585
                         'International Tables Vol C Tables 4.2.6.8 and 6.1.1.4'
    'N' 'N' 0.0061 0.0033
                         'International Tables Vol C Tables 4.2.6.8 and 6.1.1.4'
_computing_data_collection     'COLLECT (Hooft, 2004)'
_computing_cell_refinement     'SCALEPACK (Otwinowski & Minor, 1997)'
_computing_data_reduction     'SCALEPACK and DENZO (Otwinowski & Minor, 1997)'
_computing_structure_solution     'SHELXS97 (Sheldrick, 2008)'
_computing_structure_refinement     'SHELXL97 (Sheldrick, 2008)'
_computing_molecular_graphics     'ORTEP-3 for Windows (Farrugia, 1997)'
_computing_publication_material
;SHELXL97 (Sheldrick, 2008), PLATON (Spek, 200) and
Mercury (Macrae et al., 2006)
;
loop_
    _atom_site_type_symbol
    _atom_site_label
    _atom_site_fract_x
    _atom_site_fract_y
    _atom_site_fract_z
    _atom_site_U_iso_or_equiv
    _atom_site_adp_type
    _atom_site_calc_flag
    _atom_site_refinement_flags
    _atom_site_occupancy
    _atom_site_disorder_assembly
    _atom_site_disorder_group
    N N1 0.28042(13) 0.26045(16) -0.00985(11) 0.0291(3) Uani d . 1 . .
    N N2 0.40189(14) 0.52948(18) 0.11822(12) 0.0355(4) Uani d . 1 . .
    H H1 0.4350 0.4312 0.1169 0.043 Uiso d R 1 . .
    H H2 0.3888 0.5495 0.1846 0.043 Uiso d R 1 . .
    N N3 0.36750(14) 0.01291(18) 0.14123(12) 0.0347(4) Uani d . 1 . .
    H H3 0.3757 -0.0326 0.2006 0.042 Uiso d R 1 . .
    H H4 0.4111 0.1080 0.1487 0.042 Uiso d R 1 . .
    N N4 0.48946(13) 0.20788(18) -0.07457(11) 0.0324(3) Uani d . 1 . .
    H H5 0.4973 0.2055 -0.0066 0.039 Uiso d R 1 . .
    H H6 0.5435 0.1373 -0.0843 0.039 Uiso d R 1 . .
    H H7 0.5240 0.3119 -0.0890 0.039 Uiso d R 1 . .
    C C1 0.22269(16) 0.3910(2) 0.02691(15) 0.0362(4) Uani d . 1 . .
    H H8 0.2052 0.3602 0.0918 0.043 Uiso calc R 1 . .
    H H9 0.1497 0.4113 -0.0232 0.043 Uiso calc R 1 . .
    C C2 0.29173(17) 0.5407(2) 0.04382(15) 0.0364(4) Uani d . 1 . .
    H H10 0.3049 0.5746 -0.0222 0.044 Uiso calc R 1 . .
    H H11 0.2462 0.6228 0.0666 0.044 Uiso calc R 1 . .
    C C3 0.28825(16) 0.2874(2) -0.11498(13) 0.0342(4) Uani d . 1 . .
    H H12 0.3085 0.3979 -0.1226 0.041 Uiso calc R 1 . .
    H H13 0.2132 0.2678 -0.1621 0.041 Uiso calc R 1 . .
    C C4 0.37594(16) 0.1831(2) -0.14384(13) 0.0343(4) Uani d . 1 . .
    H H14 0.3534 0.0725 -0.1405 0.041 Uiso calc R 1 . .
    H H15 0.3792 0.2058 -0.2147 0.041 Uiso calc R 1 . .
    C C5 0.22065(16) 0.1131(2) -0.00284(14) 0.0355(4) Uani d . 1 . .
    H H16 0.2424 0.0354 -0.0487 0.043 Uiso calc R 1 . .
    H H17 0.1378 0.1309 -0.0268 0.043 Uiso calc R 1 . .
    C C6 0.24633(17) 0.0466(2) 0.10427(14) 0.0362(4) Uani d . 1 . .
    H H18 0.2230 0.1224 0.1504 0.043 Uiso calc R 1 . .
    H H19 0.2022 -0.0505 0.1044 0.043 Uiso calc R 1 . .
    Cl Cl2 0.03789(6) 0.73386(9) 0.38860(6) 0.0703(2) Uani d . 1 . .
    Cl Cl3 0.07369(8) 0.62211(16) 0.19725(8) 0.1163(4) Uani d . 1 . .
    C C7 0.1040(2) 0.7685(3) 0.2895(2) 0.0630(7) Uani d . 1 . .
    H H20 0.0780 0.8702 0.2574 0.076 Uiso calc R 1 . .
    H H21 0.1871 0.7746 0.3178 0.076 Uiso calc R 1 . .
    Cl Cl1 0.60198(4) 0.24526(5) 0.16855(3) 0.03439(14) Uani d . 1 . .
loop_
    _atom_site_aniso_label
    _atom_site_aniso_U_11
    _atom_site_aniso_U_22
    _atom_site_aniso_U_33
    _atom_site_aniso_U_12
    _atom_site_aniso_U_13
    _atom_site_aniso_U_23
    N1 0.0323(8) 0.0290(7) 0.0272(7) -0.0003(6) 0.0093(6) 0.0019(6)
    N2 0.0442(9) 0.0298(8) 0.0320(8) 0.0009(7) 0.0082(7) -0.0019(6)
    N3 0.0409(9) 0.0321(8) 0.0333(8) 0.0032(7) 0.0132(7) 0.0056(6)
    N4 0.0375(8) 0.0331(8) 0.0276(7) 0.0026(7) 0.0101(6) 0.0001(6)
    C1 0.0329(10) 0.0361(10) 0.0412(10) 0.0026(8) 0.0123(8) -0.0008(8)
    C2 0.0398(10) 0.0306(9) 0.0403(10) 0.0042(8) 0.0127(8) 0.0019(8)
    C3 0.0372(10) 0.0371(10) 0.0285(9) 0.0024(8) 0.0082(8) 0.0051(7)
    C4 0.0394(10) 0.0344(10) 0.0296(9) -0.0016(8) 0.0095(8) -0.0031(7)
    C5 0.0350(10) 0.0347(10) 0.0355(9) -0.0069(8) 0.0065(8) 0.0000(8)
    C6 0.0383(10) 0.0352(10) 0.0382(10) -0.0026(8) 0.0151(8) 0.0037(8)
    Cl2 0.0586(4) 0.0835(5) 0.0745(4) 0.0079(3) 0.0269(3) 0.0044(3)
    Cl3 0.0780(6) 0.1752(11) 0.1012(7) -0.0436(6) 0.0326(5) -0.0730(7)
    C7 0.0437(13) 0.0711(17) 0.0787(18) -0.0073(12) 0.0239(13) -0.0116(14)
    Cl1 0.0357(3) 0.0366(3) 0.0302(2) -0.00045(18) 0.00691(17) -0.00011(17)
_geom_special_details
;
All e.s.d.'s (except the e.s.d. in the dihedral angle between two l.s. planes)
are estimated using the full covariance matrix. The cell e.s.d.'s are taken
into account individually in the estimation of e.s.d.'s in distances, angles
and torsion angles; correlations between e.s.d.'s in cell parameters are only
used when they are defined by crystal symmetry. An approximate (isotropic)
treatment of cell e.s.d.'s is used for estimating e.s.d.'s involving l.s.
planes.
;
loop_
    _geom_bond_atom_site_label_1
    _geom_bond_atom_site_label_2
    _geom_bond_site_symmetry_2
    _geom_bond_distance
    _geom_bond_publ_flag
    N1 C3 . 1.469(2) ?
    N1 C1 . 1.471(2) ?
    N1 C5 . 1.471(2) ?
    N2 C2 . 1.467(2) ?
    N2 H1 . 0.9358 ?
    N2 H2 . 0.9660 ?
    N3 C6 . 1.462(2) ?
    N3 H3 . 0.8776 ?
    N3 H4 . 0.9638 ?
    N4 C4 . 1.480(2) ?
    N4 H5 . 0.9019 ?
    N4 H6 . 0.9265 ?
    N4 H7 . 1.0244 ?
    C1 C2 . 1.519(3) ?
    C1 H8 . 0.9900 ?
    C1 H9 . 0.9900 ?
    C2 H10 . 0.9900 ?
    C2 H11 . 0.9900 ?
    C3 C4 . 1.514(3) ?
    C3 H12 . 0.9900 ?
    C3 H13 . 0.9900 ?
    C4 H14 . 0.9900 ?
    C4 H15 . 0.9900 ?
    C5 C6 . 1.518(3) ?
    C5 H16 . 0.9900 ?
    C5 H17 . 0.9900 ?
    C6 H18 . 0.9900 ?
    C6 H19 . 0.9900 ?
    Cl2 C7 . 1.751(3) ?
    Cl3 C7 . 1.745(3) ?
    C7 H20 . 0.9900 ?
    C7 H21 . 0.9900 ?
loop_
    _geom_angle_atom_site_label_1
    _geom_angle_atom_site_label_2
    _geom_angle_atom_site_label_3
    _geom_angle_site_symmetry_1
    _geom_angle_site_symmetry_3
    _geom_angle
    _geom_angle_publ_flag
    C3 N1 C1 . . 111.05(14) ?
    C3 N1 C5 . . 110.38(14) ?
    C1 N1 C5 . . 110.28(14) ?
    C2 N2 H1 . . 111.7 ?
    C2 N2 H2 . . 107.2 ?
    H1 N2 H2 . . 110.4 ?
    C6 N3 H3 . . 106.2 ?
    C6 N3 H4 . . 110.5 ?
    H3 N3 H4 . . 110.1 ?
    C4 N4 H5 . . 119.5 ?
    C4 N4 H6 . . 113.5 ?
    H5 N4 H6 . . 103.3 ?
    C4 N4 H7 . . 111.5 ?
    H5 N4 H7 . . 105.6 ?
    H6 N4 H7 . . 101.7 ?
    N1 C1 C2 . . 113.68(15) ?
    N1 C1 H8 . . 108.8 ?
    C2 C1 H8 . . 108.8 ?
    N1 C1 H9 . . 108.8 ?
    C2 C1 H9 . . 108.8 ?
    H8 C1 H9 . . 107.7 ?
    N2 C2 C1 . . 115.12(15) ?
    N2 C2 H10 . . 108.5 ?
    C1 C2 H10 . . 108.5 ?
    N2 C2 H11 . . 108.5 ?
    C1 C2 H11 . . 108.5 ?
    H10 C2 H11 . . 107.5 ?
    N1 C3 C4 . . 112.06(15) ?
    N1 C3 H12 . . 109.2 ?
    C4 C3 H12 . . 109.2 ?
    N1 C3 H13 . . 109.2 ?
    C4 C3 H13 . . 109.2 ?
    H12 C3 H13 . . 107.9 ?
    N4 C4 C3 . . 110.89(15) ?
    N4 C4 H14 . . 109.5 ?
    C3 C4 H14 . . 109.5 ?
    N4 C4 H15 . . 109.5 ?
    C3 C4 H15 . . 109.5 ?
    H14 C4 H15 . . 108.0 ?
    N1 C5 C6 . . 113.30(15) ?
    N1 C5 H16 . . 108.9 ?
    C6 C5 H16 . . 108.9 ?
    N1 C5 H17 . . 108.9 ?
    C6 C5 H17 . . 108.9 ?
    H16 C5 H17 . . 107.7 ?
    N3 C6 C5 . . 110.71(15) ?
    N3 C6 H18 . . 109.5 ?
    C5 C6 H18 . . 109.5 ?
    N3 C6 H19 . . 109.5 ?
    C5 C6 H19 . . 109.5 ?
    H18 C6 H19 . . 108.1 ?
    Cl3 C7 Cl2 . . 111.83(15) ?
    Cl3 C7 H20 . . 109.2 ?
    Cl2 C7 H20 . . 109.2 ?
    Cl3 C7 H21 . . 109.2 ?
    Cl2 C7 H21 . . 109.2 ?
    H20 C7 H21 . . 107.9 ?
loop_
    _geom_torsion_atom_site_label_1
    _geom_torsion_atom_site_label_2
    _geom_torsion_atom_site_label_3
    _geom_torsion_atom_site_label_4
    _geom_torsion_site_symmetry_1
    _geom_torsion_site_symmetry_2
    _geom_torsion_site_symmetry_3
    _geom_torsion_site_symmetry_4
    _geom_torsion
    _geom_torsion_publ_flag
    C3 N1 C1 C2 . . . . -69.7(2) ?
    C5 N1 C1 C2 . . . . 167.57(15) ?
    N1 C1 C2 N2 . . . . -59.7(2) ?
    C1 N1 C3 C4 . . . . 162.77(15) ?
    C5 N1 C3 C4 . . . . -74.60(19) ?
    N1 C3 C4 N4 . . . . -58.4(2) ?
    C3 N1 C5 C6 . . . . 158.47(16) ?
    C1 N1 C5 C6 . . . . -78.5(2) ?
    N1 C5 C6 N3 . . . . -60.7(2) ?
loop_
    _geom_hbond_atom_site_label_D
    _geom_hbond_atom_site_label_H
    _geom_hbond_atom_site_label_A
    _geom_hbond_site_symmetry_A
    _geom_hbond_distance_DH
    _geom_hbond_distance_HA
    _geom_hbond_distance_DA
    _geom_hbond_angle_DHA
    _geom_hbond_publ_flag
    N2 H1 Cl1 . 0.94 2.54 3.3897(17) 151 y
    N2 H2 Cl1 2_655 0.97 2.58 3.4402(16) 148 y
    N3 H3 Cl1 2_645 0.88 2.57 3.4013(16) 159 y
    N3 H4 Cl1 . 0.96 2.55 3.4203(17) 150 y
    N4 H5 Cl1 . 0.90 2.42 3.2562(15) 153 y
    N4 H6 N3 3_655 0.93 1.96 2.862(2) 165 y
    N4 H7 N2 3_665 1.02 1.73 2.746(2) 171 y
    C4 H14 Cl1 3_655 0.99 2.82 3.7014(18) 149 y
    C7 H21 Cl1 2_655 0.99 2.54 3.482(3) 160 y
