# Supplementary material for: 2-[Bis(2-amino­ethyl)amino]ethanaminium chloride dichloro­methane solvate
Source: Acta Crystallogr Sect E Struct Rep Online. 2008 Nov 29;64(Pt 12):o2500. doi: 10.1107/S1600536808039652 (PMC2960024; doi:10.1107/S1600536808039652)
Supplement: Supplementary file 2 [file e-64-o2500-Isup2.hkl]

# 
# h,k,l, Fc-squared, Fo-squared, sigma(Fo-squared) and status flag 
# 
data_I
_shelx_title ' mn294                       New: P21/c' 
_shelx_refln_list_code          4 
_shelx_F_calc_maximum      170.97 
_exptl_crystal_F_000       568.00 
_reflns_d_resolution_high  0.7701 
 
loop_ 
 _symmetry_equiv_pos_as_xyz 
 'x, y, z' 
 '-x, y+1/2, -z+1/2' 
 '-x, -y, -z' 
 'x, -y-1/2, z-1/2' 
 
_cell_length_a    12.1512 
_cell_length_b     8.5686 
_cell_length_c    13.5497 
_cell_angle_alpha  90.000 
_cell_angle_beta  104.273 
_cell_angle_gamma  90.000 
 
_shelx_F_squared_multiplier     1.000 
 
loop_ 
 _refln_index_h 
 _refln_index_k 
 _refln_index_l 
 _refln_F_squared_calc 
 _refln_F_squared_meas 
 _refln_F_squared_sigma 
 _refln_observed_status 
   2   0   0      146.26      164.17      5.28 o 
   3   0   0     6827.11     6815.30    111.74 o 
   4   0   0        1.03        1.39      1.01 o 
   5   0   0      822.74      912.13     15.62 o 
   6   0   0     5995.20     5801.80    151.76 o 
   7   0   0     1128.52     1103.85     59.94 o 
   8   0   0      309.66      357.70     14.35 o 
   9   0   0     2526.81     2591.96    115.24 o 
  10   0   0      691.96      659.87     40.74 o 
  11   0   0      369.58      398.05     14.77 o 
  12   0   0      180.05      154.16     17.94 o 
  13   0   0       40.14       31.06      5.07 o 
  14   0   0       11.53        1.11      7.33 o 
  15   0   0        1.89       -1.69      9.71 o 
   2   1   0     1956.43     1755.63     19.63 o 
   3   1   0    29230.14    27015.36    601.92 o 
   4   1   0     1752.60     1693.76     19.20 o 
   5   1   0     1013.20      938.29     12.02 o 
   6   1   0     2997.00     2933.23     34.02 o 
   7   1   0        4.24        0.40      1.12 o 
   8   1   0     1113.43     1200.70     27.14 o 
   9   1   0      134.07      147.06      3.93 o 
  10   1   0       73.39       66.41      3.84 o 
  11   1   0       11.10       15.71      2.21 o 
  12   1   0       98.05       91.72      4.39 o 
  13   1   0      322.30      302.74     20.72 o 
  14   1   0       40.24       38.50      8.16 o 
  15   1   0       79.29       68.21      9.02 o 
   0   2   0    12193.42    11667.27    287.69 o 
   1   2   0      353.88      375.46      5.34 o 
   2   2   0     6661.81     6347.70    113.82 o 
   3   2   0      548.48      573.31      9.15 o 
   4   2   0      268.04      254.90      3.94 o 
   5   2   0        7.37        0.94      1.77 o 
   6   2   0       19.23       15.73      1.45 o 
   7   2   0       72.83       64.71      3.11 o 
   8   2   0        2.29        1.53      1.48 o 
   9   2   0     1316.93     1332.83     19.66 o 
  10   2   0      270.85      277.52      7.80 o 
  11   2   0      257.51      253.18      7.04 o 
  12   2   0       97.19       89.78      4.42 o 
  13   2   0       63.58       62.03     10.11 o 
  14   2   0       92.66       87.85      9.26 o 
  15   2   0       19.46       33.38      8.41 o 
   1   3   0      703.29      627.73      8.13 o 
   2   3   0        4.17       16.55      0.85 o 
   3   3   0     1464.12     1392.71     17.24 o 
   4   3   0     1424.09     1425.68     21.33 o 
   5   3   0      175.09      154.41      6.46 o 
   6   3   0     4107.76     4326.89     58.21 o 
   7   3   0      154.74      169.97      4.87 o 
   8   3   0      204.61      205.90      4.54 o 
   9   3   0      248.15      253.13      5.61 o 
  10   3   0      879.22      889.01     19.00 o 
  11   3   0       85.22       73.65      4.08 o 
  12   3   0      160.68      161.86      6.71 o 
  13   3   0      147.13      156.70     14.29 o 
  14   3   0        1.51       -0.63      5.35 o 
   0   4   0     7485.54     7468.10    122.42 o 
   1   4   0     2297.67     2493.47     49.88 o 
   2   4   0      621.15      585.69      9.14 o 
   3   4   0     2713.40     2801.18     30.92 o 
   4   4   0      410.18      414.85      5.88 o 
   5   4   0      467.59      430.62      6.42 o 
   6   4   0       68.79       67.29      2.31 o 
   7   4   0      742.00      752.07     12.73 o 
   8   4   0      424.87      401.58      7.24 o 
   9   4   0     1406.71     1552.04     21.49 o 
  10   4   0      268.83      258.96     13.18 o 
  11   4   0       41.13       41.23      6.73 o 
  12   4   0       50.67       51.62      4.32 o 
  13   4   0       74.87       70.51      5.92 o 
  14   4   0      158.33      183.93     13.58 o 
   1   5   0      457.08      402.10      6.91 o 
   2   5   0      540.07      480.87     11.13 o 
   3   5   0     2504.95     2621.87     31.70 o 
   4   5   0      239.60      235.18      7.68 o 
   5   5   0       18.93       18.05      1.09 o 
   6   5   0      897.55      942.40     13.16 o 
   7   5   0      153.50      140.85      5.71 o 
   8   5   0      511.73      510.93      8.94 o 
   9   5   0       93.89       99.84      6.42 o 
  10   5   0      105.60      102.28      4.05 o 
  11   5   0      404.05      394.43      9.89 o 
  12   5   0      110.93      118.97      7.55 o 
  13   5   0       79.20       56.54      6.67 o 
   0   6   0     1961.35     2142.85     69.86 o 
   1   6   0       39.67       46.38      1.78 o 
   2   6   0        1.81        2.19      1.18 o 
   3   6   0       45.51       35.04      1.72 o 
   4   6   0       20.57       11.53      1.06 o 
   5   6   0       81.85       61.53      2.86 o 
   6   6   0      436.80      512.06      7.90 o 
   7   6   0       76.70       50.10      4.45 o 
   8   6   0        0.02       -0.15      2.30 o 
   9   6   0       65.49       71.85      3.12 o 
  10   6   0      149.00      142.81      5.07 o 
  11   6   0      135.29      124.39      7.66 o 
  12   6   0        0.02        4.77      6.39 o 
   1   7   0        6.33        8.81      1.22 o 
   2   7   0      122.96      112.16      3.01 o 
   3   7   0     1413.94     1586.99     36.38 o 
   4   7   0        1.17        1.57      1.09 o 
   5   7   0       10.59        2.29      1.69 o 
   6   7   0      335.67      324.53      6.84 o 
   7   7   0      125.25      127.83      3.90 o 
   8   7   0       68.33       55.22      7.58 o 
   9   7   0       28.57       21.75      4.82 o 
  10   7   0       29.76       29.25      9.71 o 
  11   7   0        3.49       -2.58      6.39 o 
   0   8   0      686.42      677.11     17.73 o 
   1   8   0        1.81        2.21      1.22 o 
   2   8   0        5.93        4.64      1.34 o 
   3   8   0       61.83       61.29      2.37 o 
   4   8   0      100.08      103.72      2.86 o 
   5   8   0      301.62      312.36      8.62 o 
   6   8   0      196.44      194.11      9.17 o 
   7   8   0        1.21        7.58      3.46 o 
   8   8   0        0.33        1.93      7.12 o 
   9   8   0       35.84       30.67     15.62 o 
  10   8   0       43.83       35.97      8.11 o 
   1   9   0      109.76      105.68      4.45 o 
   2   9   0      220.37      239.82      8.15 o 
   3   9   0      397.80      387.61      9.70 o 
   4   9   0       26.48       30.82      3.34 o 
   5   9   0        2.13        4.05      3.20 o 
   6   9   0       67.31       70.14      6.76 o 
   7   9   0       57.40       58.64      7.01 o 
   8   9   0      118.53      134.23     19.63 o 
   0  10   0       76.15       65.85     11.82 o 
   1  10   0       10.36        9.77      3.58 o 
   2  10   0        0.10       -0.47      3.26 o 
   3  10   0       54.20       45.42      6.39 o 
   4  10   0       32.01       34.66      6.13 o 
   5  10   0       28.91       40.46      7.49 o 
   6  10   0       98.12       97.74     10.54 o 
   1  11   0       55.42       67.12     12.66 o 
   2  11   0       25.83       20.68     10.55 o 
 -15   1   1       23.15       25.75      7.95 o 
 -14   1   1        2.73       -5.87      5.87 o 
 -13   1   1       12.64       11.75      3.36 o 
 -12   1   1       47.23       41.03      4.24 o 
 -11   1   1        2.81        4.85      1.81 o 
 -10   1   1       55.41       51.32      2.74 o 
  -9   1   1      472.79      474.94      8.49 o 
  -8   1   1      294.23      269.52      5.39 o 
  -7   1   1      299.38      329.71      6.82 o 
  -6   1   1       38.19       42.23      2.19 o 
  -5   1   1        4.18        3.78      1.16 o 
  -4   1   1      123.35      123.43      2.52 o 
  -3   1   1     3811.55     3569.61     38.36 o 
  -2   1   1      354.94      343.85      4.32 o 
   1   1   1        5.53        8.40      0.79 o 
   2   1   1      533.46      500.16      6.28 o 
   3   1   1     1336.35     1255.91     14.34 o 
   4   1   1      423.04      388.74      5.30 o 
   5   1   1     1251.11     1316.35     17.06 o 
   6   1   1      224.09      216.28      5.18 o 
   7   1   1      365.14      369.49     11.15 o 
   8   1   1      374.87      416.10      7.25 o 
   9   1   1       75.57       68.66      2.64 o 
  10   1   1      223.39      203.16      5.18 o 
  11   1   1        1.98        1.90      1.64 o 
  12   1   1       21.27       25.36      5.12 o 
  13   1   1        0.01        2.08      4.49 o 
  14   1   1       11.97       16.05      6.52 o 
 -15   2   1        6.75       21.07     12.88 o 
 -14   2   1        0.89       -2.01      5.78 o 
 -13   2   1        4.90        9.58      4.63 o 
 -12   2   1       78.60       64.48      5.36 o 
 -11   2   1        1.04       -0.21      2.16 o 
 -10   2   1       37.37       35.43      4.01 o 
  -9   2   1       69.79       67.72      2.92 o 
  -8   2   1       53.76       61.23      2.47 o 
  -7   2   1       17.94       18.93      1.57 o 
  -6   2   1      944.65      910.91     11.64 o 
  -5   2   1      341.07      352.88      5.35 o 
  -4   2   1        6.67        1.12      0.84 o 
  -3   2   1       49.13       44.17      1.27 o 
  -2   2   1      517.34      543.40      6.97 o 
  -1   2   1      235.54      276.10      3.41 o 
   0   2   1     2629.40     2671.41     28.24 o 
   1   2   1     4772.18     4703.40     63.58 o 
   2   2   1       59.87       61.27      2.44 o 
   3   2   1     1040.95     1030.46     12.81 o 
   4   2   1       38.58       34.28      1.52 o 
   5   2   1       92.80       87.83      5.00 o 
   6   2   1      418.64      428.07      6.27 o 
   7   2   1      265.63      264.36      7.01 o 
   8   2   1      411.09      434.88      7.88 o 
   9   2   1       78.49       78.31      3.27 o 
  10   2   1       57.18       63.47      4.81 o 
  11   2   1        3.33        5.81      2.92 o 
  12   2   1        0.22        1.97      3.78 o 
  13   2   1       11.29       12.92      7.19 o 
  14   2   1        1.94       -1.30      6.51 o 
 -14   3   1       11.77       14.77      6.22 o 
 -13   3   1        1.56       -3.08      3.08 o 
 -12   3   1        1.94        0.86      2.68 o 
 -11   3   1       19.59       15.84      3.05 o 
 -10   3   1      317.10      315.50      6.76 o 
  -9   3   1      343.58      333.97      6.31 o 
  -8   3   1       69.25       66.99      2.86 o 
  -7   3   1        8.64        9.86      1.36 o 
  -6   3   1      402.26      387.23      6.15 o 
  -5   3   1        1.63        1.06      1.22 o 
  -4   3   1      268.40      271.97      4.20 o 
  -3   3   1      925.45     1016.41     12.92 o 
  -2   3   1     1037.84     1005.17     21.26 o 
  -1   3   1     1658.43     1667.94     21.39 o 
   0   3   1      174.40      159.73      2.62 o 
   1   3   1       23.78       11.55      1.33 o 
   2   3   1      828.52      908.53     24.06 o 
   3   3   1      378.28      419.84      6.82 o 
   4   3   1      199.93      199.61      4.59 o 
   5   3   1      147.40      158.55      4.51 o 
   6   3   1     1311.52     1375.68     18.52 o 
   7   3   1       44.70       37.19      2.44 o 
   8   3   1        2.34        3.52      1.87 o 
   9   3   1       37.25       33.70      2.42 o 
  10   3   1        1.38       -1.54      2.50 o 
  11   3   1       85.07       77.54      6.46 o 
  12   3   1       18.73       18.90      3.90 o 
  13   3   1       14.31       18.04      3.35 o 
  14   3   1        0.03        3.59      7.01 o 
 -14   4   1        5.26       18.69      6.14 o 
 -13   4   1        9.20        7.83      3.68 o 
 -12   4   1        3.93        4.65      3.05 o 
 -11   4   1        5.60        8.37      2.80 o 
 -10   4   1        3.57        2.28      1.60 o 
  -9   4   1       19.73       20.52      2.01 o 
  -8   4   1       21.60       23.94      2.06 o 
  -7   4   1       16.82       15.51      1.39 o 
  -6   4   1       23.74       26.58      1.54 o 
  -5   4   1      287.44      306.25      8.10 o 
  -4   4   1     1100.26     1132.67     13.75 o 
  -3   4   1       39.77       44.90      1.32 o 
  -2   4   1       78.95       85.94      3.10 o 
  -1   4   1     2151.23     2283.16     26.32 o 
   0   4   1      374.54      396.26      5.49 o 
   1   4   1      118.56      141.49      2.82 o 
   2   4   1      191.97      166.97      8.02 o 
   3   4   1      446.48      468.11     12.19 o 
   4   4   1        0.03        0.70      0.65 o 
   5   4   1       72.42       79.01      2.09 o 
   6   4   1       89.10       74.11      2.55 o 
   7   4   1      168.64      165.46      3.76 o 
   8   4   1      716.92      739.92     11.60 o 
   9   4   1        3.51       -1.71      1.71 o 
  10   4   1       48.97       51.45      4.09 o 
  11   4   1       50.24       47.99      4.45 o 
  12   4   1       35.45       38.34      4.76 o 
  13   4   1        4.38        9.94      6.02 o 
  14   4   1        0.83       -1.60      5.91 o 
 -13   5   1       14.17       17.64      5.27 o 
 -12   5   1       26.75       23.34      4.52 o 
 -11   5   1       59.25       51.32      3.49 o 
 -10   5   1       66.47       67.17      3.28 o 
  -9   5   1       74.47       69.97      3.02 o 
  -8   5   1        8.49       12.78      1.64 o 
  -7   5   1      463.61      484.79      8.12 o 
  -6   5   1        0.29        0.57      0.82 o 
  -5   5   1        5.77        4.20      1.34 o 
  -4   5   1      137.67      143.02      3.23 o 
  -3   5   1       44.00       36.37      1.57 o 
  -2   5   1     1299.85     1458.79     17.40 o 
  -1   5   1       17.93       18.33      1.06 o 
   0   5   1      325.18      334.46      5.18 o 
   1   5   1       90.17       89.76      2.33 o 
   2   5   1       63.43       56.82      2.74 o 
   3   5   1       20.28       14.59      1.06 o 
   4   5   1      140.57      171.15      8.32 o 
   5   5   1       41.56       38.75      2.62 o 
   6   5   1      283.38      297.95     10.26 o 
   7   5   1      130.75      122.88      3.09 o 
   8   5   1      422.39      432.08      9.08 o 
   9   5   1       17.48       19.99      2.01 o 
  10   5   1        2.32        2.03      1.38 o 
  11   5   1        6.02        6.61      2.18 o 
  12   5   1        5.42       10.52      5.24 o 
  13   5   1       10.74       -0.30      6.78 o 
 -13   6   1       10.66       -8.44     11.40 o 
 -12   6   1        0.16        3.06     10.34 o 
 -11   6   1       13.79       14.83      4.19 o 
 -10   6   1       14.58        7.46      2.00 o 
  -9   6   1       35.11       41.23      3.61 o 
  -8   6   1       68.23       67.28      2.78 o 
  -7   6   1      325.63      300.89     10.02 o 
  -6   6   1        0.05        1.43      0.92 o 
  -5   6   1      257.95      271.85      6.21 o 
  -4   6   1      173.57      175.04      3.52 o 
  -3   6   1      163.33      172.60      3.60 o 
  -2   6   1       26.04       26.73      1.99 o 
  -1   6   1      133.72      129.13      3.05 o 
   0   6   1      122.95      121.45      2.51 o 
   1   6   1        0.07       -1.01      1.01 o 
   2   6   1      434.52      474.26      8.86 o 
   3   6   1      117.72      120.34      3.72 o 
   4   6   1       18.82       15.06      2.42 o 
   5   6   1       63.66       54.79      3.80 o 
   6   6   1       34.66       30.97      1.51 o 
   7   6   1       16.24       12.45      1.28 o 
   8   6   1        5.99        5.91      1.51 o 
   9   6   1        0.28       -0.88      1.65 o 
  10   6   1        3.46        3.80      3.44 o 
  11   6   1       12.07       14.84      6.01 o 
  12   6   1       42.61       22.13     16.67 o 
 -12   7   1       19.56       43.90     18.57 o 
 -11   7   1       95.80       96.52     10.62 o 
 -10   7   1        1.09       -1.37      3.61 o 
  -9   7   1       59.10       52.11      4.14 o 
  -8   7   1        3.96        6.51      1.88 o 
  -7   7   1       65.69       65.11      2.79 o 
  -6   7   1       49.51       62.44      2.56 o 
  -5   7   1       74.43       77.72      3.29 o 
  -4   7   1       59.09       41.28      1.92 o 
  -3   7   1      204.90      257.41      6.35 o 
  -2   7   1      653.42      587.26     12.12 o 
  -1   7   1        1.71        0.98      0.97 o 
   0   7   1       18.35       21.51      1.09 o 
   1   7   1        2.61        3.40      1.17 o 
   2   7   1       65.09       75.52      3.38 o 
   3   7   1       18.40       20.53      2.39 o 
   4   7   1        6.48       12.02      2.95 o 
   5   7   1        1.92        4.00      4.85 o 
   6   7   1       85.16       75.00      4.53 o 
   7   7   1       28.91       24.61      1.69 o 
   8   7   1       23.77       15.19      3.38 o 
   9   7   1       11.09        5.67      4.36 o 
  10   7   1        0.71       -3.32      4.34 o 
  11   7   1       10.58       13.22      8.86 o 
 -10   8   1        0.77        5.56      5.93 o 
  -9   8   1        4.89       13.47      5.75 o 
  -8   8   1       70.00       69.10     12.27 o 
  -7   8   1        0.04        2.75      2.62 o 
  -6   8   1        8.38        3.42      2.80 o 
  -5   8   1       52.44       32.10      2.10 o 
  -4   8   1       61.11       54.75      3.71 o 
  -3   8   1       10.36        9.99      1.59 o 
  -2   8   1       55.10       45.73      3.95 o 
  -1   8   1      448.78      495.12     13.51 o 
   0   8   1        1.78        1.34      1.62 o 
   1   8   1      135.89      109.35      3.04 o 
   2   8   1       94.14      105.97      2.99 o 
   3   8   1       27.58       27.27      2.55 o 
   4   8   1       27.41       34.47      2.94 o 
   5   8   1       17.01       20.69      3.83 o 
   6   8   1        2.08        8.48      4.53 o 
   7   8   1       50.15       38.54     13.09 o 
   8   8   1      191.55      225.38     12.30 o 
   9   8   1        0.12        9.00      7.81 o 
  10   8   1        4.19        3.22     15.62 o 
  -9   9   1        5.05       10.55     10.55 o 
  -8   9   1        3.15       -6.54      6.54 o 
  -7   9   1        8.43       -1.81     10.13 o 
  -6   9   1        1.80       -1.02      3.77 o 
  -5   9   1        8.82        9.74      3.39 o 
  -4   9   1        0.79       -2.32      2.32 o 
  -3   9   1        0.08        2.70      2.24 o 
  -2   9   1       42.86       35.84      2.22 o 
  -1   9   1        0.25        1.69      2.09 o 
   0   9   1       11.67       12.21      2.09 o 
   1   9   1        9.04        5.84      2.74 o 
   2   9   1      133.87      128.76      3.80 o 
   3   9   1        2.27        3.10      2.22 o 
   4   9   1       16.95       17.72      3.64 o 
   5   9   1       52.65       39.73      4.99 o 
   6   9   1       57.68       49.42      6.32 o 
   7   9   1        6.57       12.20      6.84 o 
   8   9   1        0.90        1.97      5.93 o 
  -6  10   1        8.86        8.26      6.85 o 
  -5  10   1       54.88       70.43      8.86 o 
  -4  10   1        1.57        2.11     10.13 o 
  -3  10   1       42.72       36.89      5.37 o 
  -2  10   1        0.33        1.93      3.69 o 
  -1  10   1       19.00       19.52      5.05 o 
   0  10   1      100.89       94.30      8.02 o 
   1  10   1       26.39       40.64      5.37 o 
   2  10   1        0.07        3.38      4.64 o 
   3  10   1       53.09       50.00      6.84 o 
   4  10   1       54.82       44.70      6.64 o 
   5  10   1       21.02       15.24      6.25 o 
   6  10   1        8.01        2.95      6.75 o 
  -2  11   1       36.05       39.26     12.24 o 
  -1  11   1        8.16       16.04     10.98 o 
   0  11   1        6.12        0.84     10.55 o 
   1  11   1        7.59       -5.49      8.86 o 
 -15   0   2       33.70       49.32     11.14 o 
 -14   0   2      319.28      303.17     23.22 o 
 -13   0   2      202.99      227.97     29.55 o 
 -12   0   2       77.65       94.38      5.91 o 
 -11   0   2     1396.88     1491.69     32.08 o 
 -10   0   2      217.62      206.65      7.00 o 
  -9   0   2        4.58        5.74      2.95 o 
  -8   0   2     1684.90     1547.23     70.71 o 
  -7   0   2        0.04        1.20      1.92 o 
  -6   0   2      305.97      321.88      7.09 o 
  -5   0   2      363.39      409.77      7.91 o 
  -4   0   2    10050.21     9543.26    139.13 o 
  -3   0   2     5166.73     5097.98     69.70 o 
  -2   0   2     6500.28     6139.66     81.93 o 
  -1   0   2     1330.50     1264.53     17.91 o 
   1   0   2      839.04      770.34     10.63 o 
   2   0   2    11891.91    12079.19    194.17 o 
   3   0   2      172.13      194.09      4.26 o 
   4   0   2    13915.38    13161.22    188.69 o 
   5   0   2       97.30      145.76      6.97 o 
   6   0   2     1978.99     1639.25     95.62 o 
   7   0   2      779.49      787.17     35.67 o 
   8   0   2     1778.78     1849.78    105.75 o 
   9   0   2      241.15      267.57      9.37 o 
  10   0   2        0.65       -1.27      2.64 o 
  11   0   2      368.48      416.05     20.47 o 
  12   0   2      201.04      168.24     19.21 o 
  13   0   2        7.72        9.95      7.39 o 
  14   0   2       26.44       28.76      7.92 o 
 -15   1   2        5.27        4.39      7.02 o 
 -14   1   2      285.67      289.56     14.21 o 
 -13   1   2       66.57       56.06      4.87 o 
 -12   1   2       32.62       33.74      2.96 o 
 -11   1   2      931.60      921.33     29.25 o 
 -10   1   2       74.85       87.73      3.28 o 
  -9   1   2      122.72      136.46      4.02 o 
  -8   1   2       21.88       28.51      2.68 o 
  -7   1   2     1751.89     1724.52     29.47 o 
  -6   1   2      493.93      422.86      7.92 o 
  -5   1   2     2268.54     2083.91     22.46 o 
  -4   1   2      405.35      419.46      6.89 o 
  -3   1   2      110.03       84.15      1.56 o 
  -2   1   2      509.35      537.00      6.53 o 
  -1   1   2     1609.15     1709.74     17.25 o 
   0   1   2      874.48      901.42     10.01 o 
   1   1   2    15153.00    14273.29    185.74 o 
   2   1   2     2733.02     2553.72     25.16 o 
   3   1   2     2624.20     2539.02     24.05 o 
   4   1   2      150.32      124.13      2.12 o 
   5   1   2     7283.63     7457.81     82.61 o 
   6   1   2      265.67      253.27      4.80 o 
   7   1   2      176.73      159.89      3.93 o 
   8   1   2       10.57       13.96      1.74 o 
   9   1   2      291.17      242.38      8.29 o 
  10   1   2       21.98       16.09      2.44 o 
  11   1   2      130.02      126.06      4.65 o 
  12   1   2      108.59      114.67     10.60 o 
  13   1   2        0.03        5.20      3.90 o 
  14   1   2      336.24      376.05     13.28 o 
 -15   2   2        1.66       10.73      7.32 o 
 -14   2   2       98.18       91.70      7.49 o 
 -13   2   2      269.07      299.66     19.92 o 
 -12   2   2       67.40       58.81      5.52 o 
 -11   2   2      292.36      318.21      9.75 o 
 -10   2   2       42.40       47.41      3.78 o 
  -9   2   2      128.05      126.43      4.14 o 
  -8   2   2     2146.93     2167.89     28.76 o 
  -7   2   2      437.65      469.43      6.66 o 
  -6   2   2      842.69      764.62     11.39 o 
  -5   2   2     3280.26     3210.64     33.57 o 
  -4   2   2      645.77      718.46      7.89 o 
  -3   2   2     6747.82     6501.34     61.86 o 
  -2   2   2     7639.35     7509.47     68.00 o 
  -1   2   2    14016.94    13626.08    185.96 o 
   0   2   2      416.20      521.37      6.38 o 
   1   2   2    14690.58    14139.20    170.31 o 
   2   2   2     3224.81     3524.59     37.46 o 
   3   2   2     4579.24     4499.73     45.49 o 
   4   2   2     1453.84     1368.42     14.29 o 
   5   2   2       31.35       30.59      2.08 o 
   6   2   2     3808.04     3884.12     42.93 o 
   7   2   2      647.29      642.41     10.05 o 
   8   2   2     1157.00     1194.02     17.34 o 
   9   2   2       13.31        8.84      2.00 o 
  10   2   2      181.50      170.82      7.51 o 
  11   2   2      885.99      895.80     26.44 o 
  12   2   2       95.61       95.81      6.71 o 
  13   2   2        2.95       -1.07      4.69 o 
  14   2   2       23.44       22.85      5.67 o 
 -15   3   2       51.62       65.33     11.40 o 
 -14   3   2       47.31       42.44      7.68 o 
 -13   3   2       37.61       33.32      3.96 o 
 -12   3   2       32.64       25.80      3.54 o 
 -11   3   2      875.61      896.02     14.87 o 
 -10   3   2      447.11      501.25     13.89 o 
  -9   3   2      192.47      187.14      4.51 o 
  -8   3   2     1491.46     1517.03     19.09 o 
  -7   3   2      219.30      215.63      4.18 o 
  -6   3   2        8.46        8.85      1.46 o 
  -5   3   2     2511.25     2501.40     26.51 o 
  -4   3   2     1650.27     1855.67     20.10 o 
  -3   3   2     1424.24     1290.24     13.07 o 
  -2   3   2    12438.51    12640.76    135.32 o 
  -1   3   2      477.10      395.46      4.91 o 
   0   3   2     4316.26     4132.78     43.59 o 
   1   3   2     1267.46     1238.31     16.11 o 
   2   3   2       13.05        7.89      1.26 o 
   3   3   2     1744.18     1705.19     37.07 o 
   4   3   2     1303.66     1262.41     14.22 o 
   5   3   2      404.20      403.66     10.60 o 
   6   3   2     2097.74     2152.32     27.23 o 
   7   3   2       30.21       20.63      1.77 o 
   8   3   2      375.64      354.29      7.37 o 
   9   3   2      466.08      502.54     14.32 o 
  10   3   2        1.60        0.31      1.94 o 
  11   3   2        1.92        5.15      2.58 o 
  12   3   2        0.27        0.16      2.42 o 
  13   3   2       29.49       33.37      4.55 o 
  14   3   2      283.56      313.15     28.92 o 
 -14   4   2      124.18      127.26     10.34 o 
 -13   4   2      156.46      167.98      6.82 o 
 -12   4   2      120.86      120.64      4.99 o 
 -11   4   2        0.95        2.84      2.50 o 
 -10   4   2      168.30      160.22      4.69 o 
  -9   4   2       66.74       57.99      2.52 o 
  -8   4   2     1218.85     1204.91     20.57 o 
  -7   4   2       14.27       19.40      1.55 o 
  -6   4   2      223.71      206.24      4.08 o 
  -5   4   2     6244.64     6579.35     66.54 o 
  -4   4   2       92.96       86.93      2.21 o 
  -3   4   2      439.75      358.41      5.09 o 
  -2   4   2       24.76       37.18      1.59 o 
  -1   4   2       41.53       49.49      1.49 o 
   0   4   2       40.44       28.52      1.04 o 
   1   4   2     1841.26     1770.59     31.51 o 
   2   4   2      758.39      774.48     18.79 o 
   3   4   2     2532.49     2480.34     33.80 o 
   4   4   2     1066.72     1064.69     18.02 o 
   5   4   2       50.36       58.12      1.93 o 
   6   4   2      555.41      560.80      9.51 o 
   7   4   2       49.27       45.27      1.58 o 
   8   4   2       32.89       32.08      2.99 o 
   9   4   2      356.75      349.68      6.35 o 
  10   4   2       39.17       37.55      3.98 o 
  11   4   2      389.43      404.79     20.09 o 
  12   4   2       56.78       73.37      5.38 o 
  13   4   2        0.91       -0.52      3.97 o 
 -13   5   2       37.50       38.35      5.50 o 
 -12   5   2        3.51        3.09      2.65 o 
 -11   5   2      221.57      223.16      7.09 o 
 -10   5   2        0.27        2.69      1.76 o 
  -9   5   2      161.46      165.21      6.89 o 
  -8   5   2        5.31        5.22      1.54 o 
  -7   5   2      125.86      122.13      3.92 o 
  -6   5   2      162.93      175.83      3.71 o 
  -5   5   2      800.20      751.64      9.83 o 
  -4   5   2        6.06       12.87      1.70 o 
  -3   5   2      141.10      141.11      3.10 o 
  -2   5   2     2050.84     1936.47     22.25 o 
  -1   5   2        0.00        0.66      0.74 o 
   0   5   2     2118.91     1973.81     22.55 o 
   1   5   2      369.04      374.47      5.88 o 
   2   5   2       61.02       59.29      3.38 o 
   3   5   2      819.10      753.88     21.95 o 
   4   5   2      440.42      439.60      7.74 o 
   5   5   2      339.77      341.62      7.73 o 
   6   5   2      463.76      497.85     10.24 o 
   7   5   2      674.51      718.09     14.38 o 
   8   5   2      223.75      208.36      4.96 o 
   9   5   2      173.05      189.60      5.51 o 
  10   5   2       35.09       39.53      3.55 o 
  11   5   2       13.38       22.79      4.32 o 
  12   5   2        0.12       10.85      6.74 o 
  13   5   2       83.43       91.18     20.68 o 
 -13   6   2       31.71       15.62     13.93 o 
 -12   6   2        0.31        0.51      3.35 o 
 -11   6   2       45.02       42.32      6.79 o 
 -10   6   2       80.73       77.19      6.89 o 
  -9   6   2       10.98       11.56      2.25 o 
  -8   6   2      534.79      557.57     14.01 o 
  -7   6   2       21.21       21.15      1.72 o 
  -6   6   2      191.12      165.19      5.36 o 
  -5   6   2      166.76      125.98      3.46 o 
  -4   6   2      312.37      317.70      7.25 o 
  -3   6   2      785.01      789.90     11.74 o 
  -2   6   2        6.84        5.30      1.02 o 
  -1   6   2      196.58      214.51      3.82 o 
   0   6   2        0.37       -0.24      0.74 o 
   1   6   2      787.99      729.79     13.72 o 
   2   6   2     1011.95     1087.89     43.69 o 
   3   6   2     1030.73     1012.85     17.01 o 
   4   6   2      465.78      509.99     10.78 o 
   5   6   2        0.06       -1.27      2.53 o 
   6   6   2      585.73      662.94     33.77 o 
   7   6   2       58.86       53.45      3.96 o 
   8   6   2      252.92      244.95      5.59 o 
   9   6   2        0.07       -0.15      3.15 o 
  10   6   2       67.64       61.26      3.99 o 
  11   6   2       73.96       57.21     13.30 o 
  12   6   2       98.97      105.79     20.68 o 
 -12   7   2        0.18       -9.71     11.40 o 
 -11   7   2      364.60      433.42     20.97 o 
 -10   7   2      196.57      179.44      8.45 o 
  -9   7   2       54.36       48.96      4.02 o 
  -8   7   2        2.77        2.78      1.69 o 
  -7   7   2      255.68      241.68      5.81 o 
  -6   7   2      189.41      212.26      5.04 o 
  -5   7   2      266.20      307.44      6.46 o 
  -4   7   2      173.45      193.90      4.45 o 
  -3   7   2      146.35      115.15      3.08 o 
  -2   7   2      611.91      579.38      9.55 o 
  -1   7   2     1605.16     1689.19     24.66 o 
   0   7   2     1130.53     1124.60     16.70 o 
   1   7   2      131.81      129.54      3.44 o 
   2   7   2       46.67       47.56      2.94 o 
   3   7   2      152.39      150.20      9.08 o 
   4   7   2      273.27      282.00      7.80 o 
   5   7   2      583.78      597.44     13.51 o 
   6   7   2       32.33       26.61      3.51 o 
   7   7   2       74.77       83.08      9.50 o 
   8   7   2       35.14       18.84      2.81 o 
   9   7   2      414.14      457.37     36.52 o 
  10   7   2      107.05      108.22     10.75 o 
  11   7   2        5.67       18.60      8.81 o 
 -10   8   2       82.07       68.57     10.55 o 
  -9   8   2      101.79       96.52      8.19 o 
  -8   8   2      208.40      213.77     12.73 o 
  -7   8   2       14.86       12.83      3.08 o 
  -6   8   2        4.59        4.14      1.71 o 
  -5   8   2       96.41      102.59      3.30 o 
  -4   8   2      196.64      179.26      4.57 o 
  -3   8   2      100.20      111.66      3.95 o 
  -2   8   2       62.14       53.67      2.50 o 
  -1   8   2        4.21        6.72      2.11 o 
   0   8   2       11.13        7.60      0.72 o 
   1   8   2      167.00      200.32      4.14 o 
   2   8   2      176.47      162.59      6.08 o 
   3   8   2       25.11       23.94      2.52 o 
   4   8   2       50.32       56.06      4.60 o 
   5   8   2       38.68       33.39      4.64 o 
   6   8   2       34.62       28.10      5.05 o 
   7   8   2       54.87       49.38      5.58 o 
   8   8   2       96.87       87.08     13.30 o 
   9   8   2        1.28       -4.48      7.97 o 
  10   8   2        0.23        0.42     16.04 o 
  -9   9   2       23.43       54.46     11.40 o 
  -8   9   2        4.65       -6.04      6.04 o 
  -7   9   2        6.88       -3.16      3.90 o 
  -6   9   2       37.51       47.45      5.84 o 
  -5   9   2       56.25       42.72      4.70 o 
  -4   9   2       12.08        7.41      3.74 o 
  -3   9   2        0.81        4.13      2.71 o 
  -2   9   2       99.47      127.97      4.22 o 
  -1   9   2      181.12      155.61      5.22 o 
   0   9   2      298.66      340.67      8.62 o 
   1   9   2        7.66        8.53      1.25 o 
   2   9   2        0.77        3.74      1.97 o 
   3   9   2       86.77       64.11      3.88 o 
   4   9   2       73.44      114.07     12.66 o 
   5   9   2       44.76       16.02      9.29 o 
   6   9   2        0.14        8.19      9.50 o 
   7   9   2       84.63       80.45      9.12 o 
   8   9   2      119.27       90.17     17.94 o 
  -6  10   2       33.48       49.81      9.29 o 
  -5  10   2       25.24       29.15      6.52 o 
  -4  10   2       35.65       20.54      8.44 o 
  -3  10   2       41.13       36.56      5.20 o 
  -2  10   2        2.22       -4.53      4.53 o 
  -1  10   2        5.86        1.53      2.88 o 
   0  10   2       19.34       13.13      3.96 o 
   1  10   2       24.74       28.25      5.28 o 
   2  10   2       73.65       51.50      8.44 o 
   3  10   2      222.19      288.35     15.02 o 
   4  10   2        1.63       -5.37      5.37 o 
   5  10   2      104.37      108.14     10.84 o 
   6  10   2       95.74       89.92     17.31 o 
  -1  11   2       71.23       43.90     13.09 o 
   1  11   2       32.52       41.79     12.66 o 
 -15   1   3        6.87        0.49      9.32 o 
 -14   1   3        4.62        2.32      3.83 o 
 -13   1   3        1.99       -3.00      3.00 o 
 -12   1   3      129.92      133.29      4.80 o 
 -11   1   3      238.33      247.91      6.46 o 
 -10   1   3        2.17        1.67      1.72 o 
  -9   1   3        9.85        8.62      1.67 o 
  -8   1   3      904.30      977.57     12.68 o 
  -7   1   3       86.73       70.83      3.23 o 
  -6   1   3      366.01      351.34      5.03 o 
  -5   1   3      103.96      118.83      3.53 o 
  -4   1   3      319.64      340.29      4.29 o 
  -3   1   3      619.19      640.60      6.66 o 
  -2   1   3     4045.13     3779.13     33.83 o 
  -1   1   3     1304.83     1199.11     12.07 o 
   0   1   3       44.01       55.44      1.83 o 
   1   1   3     1020.83      995.83     10.15 o 
   2   1   3      123.83      120.61      1.98 o 
   3   1   3      413.50      390.65      4.86 o 
   4   1   3      291.25      270.60      3.57 o 
   5   1   3      150.82      144.42      2.91 o 
   6   1   3      289.98      315.73      5.98 o 
   7   1   3        0.75        1.45      0.74 o 
   8   1   3        8.56       11.49      1.85 o 
   9   1   3        3.25        4.67      1.89 o 
  10   1   3       80.85       62.22      3.30 o 
  11   1   3       23.23       15.99      2.50 o 
  12   1   3       16.26       16.69      4.63 o 
  13   1   3        0.21        6.93      4.63 o 
  14   1   3        2.40        5.18      4.44 o 
 -15   2   3        5.60        2.53      6.66 o 
 -14   2   3        8.43        3.27      4.16 o 
 -13   2   3       17.71       21.07      3.62 o 
 -12   2   3       41.91       44.00      3.56 o 
 -11   2   3       82.20       81.09      3.55 o 
 -10   2   3      179.99      187.98      6.21 o 
  -9   2   3       32.63       33.46      2.09 o 
  -8   2   3       40.93       43.78      2.34 o 
  -7   2   3      100.12      109.60      2.69 o 
  -6   2   3      356.78      358.97      5.06 o 
  -5   2   3      189.63      175.54      3.03 o 
  -4   2   3      488.83      470.59      5.52 o 
  -3   2   3     4471.85     4449.01     41.08 o 
  -2   2   3       84.47       74.34      2.21 o 
  -1   2   3      265.95      225.13      3.00 o 
   0   2   3       55.93       62.24      2.13 o 
   1   2   3      538.02      523.09      9.44 o 
   2   2   3      984.41     1011.31     10.26 o 
   3   2   3      292.22      290.34      4.05 o 
   4   2   3       92.26       91.62      3.35 o 
   5   2   3        2.40       -1.04      1.16 o 
   6   2   3      155.19      164.25      3.06 o 
   7   2   3      850.80      871.48     11.08 o 
   8   2   3      106.02       94.59      5.13 o 
   9   2   3        3.27        4.48      1.81 o 
  10   2   3       70.08       62.51      5.19 o 
  11   2   3       36.07       46.40      3.62 o 
  12   2   3        0.09        1.36      2.66 o 
  13   2   3        3.61        1.54      3.73 o 
  14   2   3       18.43       30.59      8.90 o 
 -15   3   3        0.08       -2.07     10.34 o 
 -14   3   3       22.62       20.88      5.12 o 
 -13   3   3        9.59        1.51      3.83 o 
 -12   3   3        5.86        7.14      3.41 o 
 -11   3   3        9.31        6.72      2.28 o 
 -10   3   3       51.17       54.99      2.99 o 
  -9   3   3      377.33      379.15      6.88 o 
  -8   3   3       13.49       10.31      1.53 o 
  -7   3   3      240.60      267.93      4.51 o 
  -6   3   3      183.40      215.64      3.94 o 
  -5   3   3      781.79      821.92      9.83 o 
  -4   3   3      153.24      157.14      2.76 o 
  -3   3   3        0.00       -0.23      0.69 o 
  -2   3   3      289.02      283.60      3.74 o 
  -1   3   3      251.29      252.17      3.94 o 
   0   3   3      450.59      421.82      5.28 o 
   1   3   3      424.05      413.01      5.64 o 
   2   3   3       39.62       32.19      1.70 o 
   3   3   3        0.00        0.07      0.71 o 
   4   3   3        0.04        0.00      0.80 o 
   5   3   3      474.09      502.01      7.51 o 
   6   3   3      101.44      104.14      2.24 o 
   7   3   3       91.50       87.57      2.74 o 
   8   3   3      314.48      317.28      5.96 o 
   9   3   3      186.94      187.25      4.38 o 
  10   3   3        1.86       -0.23      2.13 o 
  11   3   3       19.42       17.50      2.49 o 
  12   3   3        2.37        2.12      5.85 o 
  13   3   3       11.62        5.68      4.98 o 
 -14   4   3        0.96       -2.06      6.46 o 
 -13   4   3       58.11       53.81      4.49 o 
 -12   4   3        9.22        7.81      2.85 o 
 -11   4   3       13.07        8.15      2.43 o 
 -10   4   3       39.26       33.62      2.52 o 
  -9   4   3       30.30       26.02      2.12 o 
  -8   4   3      200.26      206.87      8.65 o 
  -7   4   3       50.03       54.26      2.26 o 
  -6   4   3       62.26       66.65      3.72 o 
  -5   4   3       32.55       41.70      1.77 o 
  -4   4   3       26.34       27.00      1.24 o 
  -3   4   3        5.87        3.67      0.74 o 
  -2   4   3       21.04       15.77      1.05 o 
  -1   4   3     1110.89     1191.88     13.21 o 
   0   4   3       47.80       52.43      1.46 o 
   1   4   3     1073.91     1196.47     18.93 o 
   2   4   3        7.36        9.18      0.97 o 
   3   4   3      185.44      182.55      4.02 o 
   4   4   3      103.31      119.48      4.85 o 
   5   4   3        0.09        0.07      0.76 o 
   6   4   3        1.56        0.56      0.94 o 
   7   4   3        0.19        2.23      2.16 o 
   8   4   3       57.55       59.04      2.37 o 
   9   4   3       41.03       38.34      1.72 o 
  10   4   3        9.48        6.47      1.15 o 
  11   4   3       14.22       13.79      2.42 o 
  12   4   3       15.19       14.40      4.72 o 
  13   4   3       14.30        7.89      4.41 o 
 -14   5   3        1.99        4.45      6.13 o 
 -13   5   3       73.15       76.56      6.97 o 
 -12   5   3       29.92       29.82      3.62 o 
 -11   5   3       68.82       72.65      4.45 o 
 -10   5   3       11.60        6.70      2.25 o 
  -9   5   3       19.46       15.11      1.96 o 
  -8   5   3       37.78       29.62      2.21 o 
  -7   5   3        9.93       12.64      1.63 o 
  -6   5   3        0.00        0.19      1.20 o 
  -5   5   3      270.78      268.82      4.87 o 
  -4   5   3       48.74       34.70      2.07 o 
  -3   5   3     1818.06     1922.65     22.97 o 
  -2   5   3      137.99      154.27      2.97 o 
  -1   5   3        0.56        3.91      0.93 o 
   0   5   3      417.17      462.63      6.17 o 
   1   5   3        1.68       -0.79      1.68 o 
   2   5   3       14.33       22.23      1.47 o 
   3   5   3       48.55       64.39      2.53 o 
   4   5   3      255.12      280.15      6.11 o 
   5   5   3        3.11        2.46      1.62 o 
   6   5   3       41.41       37.35      3.04 o 
   7   5   3      111.93      101.68      4.39 o 
   8   5   3       15.59       18.06      1.88 o 
   9   5   3       25.00       22.66      2.31 o 
  10   5   3        0.49       -0.57      2.27 o 
  11   5   3        5.36        4.50      3.22 o 
  12   5   3        1.86        3.71      7.60 o 
 -13   6   3        3.29        0.51      4.16 o 
 -12   6   3        3.75        4.40      3.86 o 
 -11   6   3        2.68        7.75      3.64 o 
 -10   6   3        0.75        1.15      2.86 o 
  -9   6   3        8.01        7.95      2.05 o 
  -8   6   3       77.45       65.10      2.94 o 
  -7   6   3        1.68        1.61      2.47 o 
  -6   6   3      125.93      119.67      4.45 o 
  -5   6   3       30.38       35.01      1.70 o 
  -4   6   3       56.00       54.29      2.99 o 
  -3   6   3      254.38      243.74     11.70 o 
  -2   6   3      329.74      364.37      5.83 o 
  -1   6   3      148.81      163.02      3.88 o 
   0   6   3      715.57      717.58      9.59 o 
   1   6   3      114.27      122.71      4.18 o 
   2   6   3        8.83       12.98      1.62 o 
   3   6   3      332.09      347.50      7.15 o 
   4   6   3      141.47      116.64      3.72 o 
   5   6   3      136.97      112.77      4.43 o 
   6   6   3      233.36      257.00      6.41 o 
   7   6   3      168.92      147.81      5.47 o 
   8   6   3        0.29        0.00      2.98 o 
   9   6   3       42.39       43.70      3.63 o 
  10   6   3        0.37        0.30      5.07 o 
  11   6   3        0.45       -3.06      6.29 o 
 -12   7   3        0.09      -15.20     15.20 o 
 -11   7   3        3.42        4.27      4.38 o 
 -10   7   3        0.70       -1.46      3.57 o 
  -9   7   3        2.91        1.03      2.15 o 
  -8   7   3       18.45       13.52      2.10 o 
  -7   7   3       90.97      111.57      3.57 o 
  -6   7   3        0.01       -1.51      1.51 o 
  -5   7   3       53.55       47.49      2.74 o 
  -4   7   3       25.55       14.00      2.19 o 
  -3   7   3      233.80      215.22      5.04 o 
  -2   7   3       20.97       10.34      1.36 o 
  -1   7   3        2.43        0.04      0.86 o 
   0   7   3       63.22       54.81      2.06 o 
   1   7   3       50.88       33.02      2.91 o 
   2   7   3        0.59        3.68      1.62 o 
   3   7   3       35.96       28.18      2.11 o 
   4   7   3        0.26        0.27      2.55 o 
   5   7   3       14.24       15.62      2.81 o 
   6   7   3       88.38       83.49      9.29 o 
   7   7   3       18.39       15.79      2.55 o 
   8   7   3        0.09        1.72      3.65 o 
   9   7   3       67.12       59.91      6.25 o 
  10   7   3        0.30       -0.97     13.09 o 
 -10   8   3        8.02       12.95      6.80 o 
  -9   8   3        0.92        9.25      5.23 o 
  -8   8   3       86.74       88.19      6.58 o 
  -7   8   3       46.94       55.96      4.94 o 
  -6   8   3       62.09       57.46      4.08 o 
  -5   8   3        0.32        0.27      1.61 o 
  -4   8   3        6.28       11.85      1.70 o 
  -3   8   3       19.38       14.71      1.78 o 
  -2   8   3       96.45       97.98      3.39 o 
  -1   8   3       55.54       48.33      2.17 o 
   0   8   3       38.08       50.34      4.00 o 
   1   8   3      215.81      190.01      5.59 o 
   2   8   3       42.88       56.04      4.25 o 
   3   8   3      205.86      184.12      5.77 o 
   4   8   3       11.60        6.68      3.20 o 
   5   8   3        0.01       -3.65      3.65 o 
   6   8   3      130.74      113.42      7.57 o 
   7   8   3        0.68       -4.26      4.26 o 
   8   8   3        0.11       -5.63      6.75 o 
   9   8   3       10.75        5.37      6.39 o 
  -9   9   3        2.88       -1.27      7.18 o 
  -8   9   3        3.61       -7.60      7.60 o 
  -7   9   3        1.29        8.53      4.99 o 
  -6   9   3       10.95        9.97      2.93 o 
  -5   9   3      133.26      125.00      6.40 o 
  -4   9   3       30.73       27.48      2.84 o 
  -3   9   3       11.32       11.17      2.64 o 
  -2   9   3      109.08       92.34      4.30 o 
  -1   9   3        6.29        9.48      3.17 o 
   0   9   3        5.17        2.35      1.85 o 
   1   9   3        1.03       -1.06      1.79 o 
   2   9   3        7.84        8.37      2.29 o 
   3   9   3       14.32        7.13      4.36 o 
   4   9   3        0.06        1.11      4.26 o 
   5   9   3        0.05        1.13      4.45 o 
   6   9   3       14.40       19.29      7.16 o 
   7   9   3        0.08       -3.32      5.81 o 
  -6  10   3       29.77       30.39      8.02 o 
  -5  10   3        1.35        8.90      8.02 o 
  -4  10   3        2.72       -1.17      3.12 o 
  -3  10   3       30.62       31.29      7.46 o 
  -2  10   3        0.01       -3.96      6.97 o 
  -1  10   3        2.15       -3.54      3.54 o 
   0  10   3       55.50       59.88      7.81 o 
   1  10   3        1.09       10.98      6.33 o 
   2  10   3        4.83        9.22      6.00 o 
   3  10   3       45.78       47.70      7.26 o 
   4  10   3        8.58        2.74      6.57 o 
   5  10   3        3.00        0.67      6.29 o 
 -15   0   4       12.75       41.47     13.49 o 
 -14   0   4      319.49      334.78     35.67 o 
 -13   0   4      272.71      299.62     32.29 o 
 -12   0   4        1.47        5.27      3.42 o 
 -11   0   4     1077.05     1113.71     22.80 o 
 -10   0   4      365.27      318.84     13.09 o 
  -9   0   4      570.96      551.51     19.21 o 
  -8   0   4       11.58        6.51      3.17 o 
  -7   0   4     2057.09     2122.25     38.63 o 
  -6   0   4        3.76        3.80      1.49 o 
  -5   0   4     8794.00     8851.63    117.16 o 
  -4   0   4     1586.05     1403.58     20.74 o 
  -3   0   4     8209.14     7871.53    104.32 o 
  -2   0   4    19291.05    18920.80    426.36 o 
  -1   0   4     6783.84     6797.05     99.58 o 
   0   0   4     7939.06     7621.81    101.62 o 
   1   0   4      130.08      123.48      2.39 o 
   2   0   4       14.15       13.08      1.06 o 
   3   0   4     1833.54     1764.06     23.52 o 
   4   0   4     5614.86     5903.90    188.28 o 
   5   0   4      787.90      758.14     19.63 o 
   6   0   4       17.92       24.40      6.12 o 
   7   0   4     1121.11     1283.67     33.98 o 
   8   0   4      813.69      763.32     19.21 o 
   9   0   4     1123.71     1138.14     60.58 o 
  10   0   4       38.55       36.01      3.84 o 
  11   0   4       19.16       17.84      4.64 o 
  12   0   4      108.94      100.98     13.09 o 
  13   0   4       36.86       54.56      9.00 o 
  14   0   4      109.97       80.63     16.46 o 
 -15   1   4       49.63       60.52      8.82 o 
 -14   1   4      195.72      181.60     10.24 o 
 -13   1   4        5.80        4.78      3.28 o 
 -12   1   4        0.39        0.77      2.43 o 
 -11   1   4        4.72        3.26      2.06 o 
 -10   1   4     2392.64     2590.13     51.36 o 
  -9   1   4       10.44        9.65      1.69 o 
  -8   1   4     3641.91     3712.26     41.27 o 
  -7   1   4     1499.98     1476.83     17.19 o 
  -6   1   4     1536.67     1548.79     17.54 o 
  -5   1   4     2192.61     2093.94     23.28 o 
  -4   1   4      331.69      355.77      4.36 o 
  -3   1   4       42.81       42.29      1.20 o 
  -2   1   4       38.32       30.21      1.10 o 
  -1   1   4     4329.06     4002.41     37.16 o 
   0   1   4     1159.97     1105.41     11.36 o 
   1   1   4    10104.05     9740.46     83.77 o 
   2   1   4       17.54       11.73      0.78 o 
   3   1   4     1065.81     1038.51     10.33 o 
   4   1   4      246.84      205.89      3.05 o 
   5   1   4      403.38      472.74      6.87 o 
   6   1   4     1024.23      931.84     31.68 o 
   7   1   4      129.22      153.05      3.40 o 
   8   1   4        7.29        4.26      1.45 o 
   9   1   4      275.65      287.67      7.38 o 
  10   1   4      172.46      214.72      5.67 o 
  11   1   4      171.69      142.45      5.74 o 
  12   1   4       70.93       73.14      5.48 o 
  13   1   4        5.90       -0.27      3.49 o 
 -15   2   4        4.12       12.58      6.48 o 
 -14   2   4       42.69       40.92      5.14 o 
 -13   2   4      136.20      123.31      6.52 o 
 -12   2   4       14.09       12.20      2.61 o 
 -11   2   4      675.76      680.84     16.11 o 
 -10   2   4       22.08       25.40      4.14 o 
  -9   2   4        0.65       -0.65      1.67 o 
  -8   2   4      265.78      270.75      7.24 o 
  -7   2   4     1749.10     1796.26     20.55 o 
  -6   2   4      242.00      206.46      4.45 o 
  -5   2   4     2058.58     2118.80     20.41 o 
  -4   2   4     2862.98     2990.16     28.76 o 
  -3   2   4     1186.95     1214.19     12.53 o 
  -2   2   4     6517.22     6347.75     57.88 o 
  -1   2   4      389.77      415.55      5.30 o 
   0   2   4      991.23      840.28      9.23 o 
   1   2   4     2570.79     2425.50     25.48 o 
   2   2   4       29.48       27.51      1.89 o 
   3   2   4     4062.70     3923.91     40.29 o 
   4   2   4      215.18      200.15      5.86 o 
   5   2   4      270.99      339.10      8.50 o 
   6   2   4      477.66      505.53      6.59 o 
   7   2   4     1269.98     1265.43     21.26 o 
   8   2   4       17.44       16.91      1.42 o 
   9   2   4      421.70      467.95      7.94 o 
  10   2   4        3.66       -1.63      2.19 o 
  11   2   4       21.98       19.72      3.33 o 
  12   2   4      140.10      136.23     11.81 o 
  13   2   4       85.17       95.63     11.46 o 
 -15   3   4        7.22       -3.40      7.51 o 
 -14   3   4       83.17       77.68      8.05 o 
 -13   3   4      152.77      152.56      9.46 o 
 -12   3   4      175.81      198.31      6.86 o 
 -11   3   4       14.25        8.10      2.58 o 
 -10   3   4      351.92      359.79      7.22 o 
  -9   3   4       11.37        7.82      1.79 o 
  -8   3   4     2043.79     2186.80     24.00 o 
  -7   3   4        7.27        3.54      1.36 o 
  -6   3   4      254.56      276.46      4.65 o 
  -5   3   4      927.49      849.73      9.89 o 
  -4   3   4      179.18      247.03      4.51 o 
  -3   3   4      508.80      435.25      5.20 o 
  -2   3   4       32.87       35.13      1.15 o 
  -1   3   4       28.55       24.65      1.16 o 
   0   3   4     3490.79     3409.71     35.05 o 
   1   3   4     1602.86     1517.95     17.24 o 
   2   3   4      489.39      467.61      5.64 o 
   3   3   4     1331.47     1309.85     15.65 o 
   4   3   4     2656.99     2567.69     29.27 o 
   5   3   4      202.75      197.41      4.61 o 
   6   3   4     1379.13     1402.49     16.67 o 
   7   3   4      142.91      128.14      6.32 o 
   8   3   4      173.54      166.17      4.94 o 
   9   3   4      195.50      188.62      6.66 o 
  10   3   4      491.54      514.54      9.95 o 
  11   3   4       44.07       44.58      6.34 o 
  12   3   4       40.41       51.58      5.87 o 
  13   3   4        0.26        1.60      5.97 o 
 -14   4   4        4.65       16.65      6.03 o 
 -13   4   4       45.69       54.96      7.21 o 
 -12   4   4       28.18       22.85      4.43 o 
 -11   4   4      484.60      475.73      9.76 o 
 -10   4   4       42.76       41.21      2.69 o 
  -9   4   4      156.19      180.41      5.01 o 
  -8   4   4       42.92       32.80      2.14 o 
  -7   4   4       88.61       83.94      3.51 o 
  -6   4   4      336.05      323.39      5.45 o 
  -5   4   4     1744.85     1798.73     19.61 o 
  -4   4   4        8.67       15.55      1.24 o 
  -3   4   4      518.70      587.22      7.44 o 
  -2   4   4      814.89      823.95      9.79 o 
  -1   4   4      301.70      306.02      5.97 o 
   0   4   4     3931.09     4016.79     41.47 o 
   1   4   4      551.37      512.30      6.60 o 
   2   4   4       72.27       67.14      3.29 o 
   3   4   4     2630.36     2640.81     66.84 o 
   4   4   4       55.90       69.42      1.89 o 
   5   4   4     1136.85     1075.98     15.14 o 
   6   4   4       20.28       26.32      1.80 o 
   7   4   4     1338.69     1466.66     19.79 o 
   8   4   4      204.58      193.35      4.75 o 
   9   4   4      496.93      533.65     10.62 o 
  10   4   4       10.37       14.44      2.66 o 
  11   4   4      109.59      118.33      6.54 o 
  12   4   4      137.11      146.72      9.68 o 
 -14   5   4       52.66       39.90      7.16 o 
 -13   5   4       76.42       82.72      7.44 o 
 -12   5   4       17.92       15.94      4.20 o 
 -11   5   4       12.76       11.33      2.61 o 
 -10   5   4      371.63      402.94      8.52 o 
  -9   5   4      318.06      321.24      7.01 o 
  -8   5   4      952.98      990.80     14.44 o 
  -7   5   4       15.90       15.19      1.83 o 
  -6   5   4        0.88        3.92      1.38 o 
  -5   5   4      273.45      280.91      5.05 o 
  -4   5   4      396.57      425.50      6.58 o 
  -3   5   4     1486.65     1466.98     18.25 o 
  -2   5   4      127.44      153.17      3.21 o 
  -1   5   4      198.02      225.02      3.72 o 
   0   5   4     1562.43     1596.10     18.77 o 
   1   5   4      622.85      670.16     10.37 o 
   2   5   4      365.21      342.56     15.77 o 
   3   5   4      247.05      262.08      7.39 o 
   4   5   4      454.99      477.35     19.21 o 
   5   5   4        7.33        8.86      1.79 o 
   6   5   4      890.64      921.96     17.52 o 
   7   5   4        7.05        9.29      1.49 o 
   8   5   4      339.38      344.07      7.82 o 
   9   5   4      186.63      180.13      5.56 o 
  10   5   4      269.01      296.83     19.22 o 
  11   5   4      102.56       90.36     10.24 o 
  12   5   4        6.05       16.70     11.61 o 
 -13   6   4       79.94       67.39      9.79 o 
 -12   6   4      120.55      122.48      9.46 o 
 -11   6   4      263.61      289.52     13.95 o 
 -10   6   4        1.68        5.87      2.40 o 
  -9   6   4        0.85       -1.53      2.24 o 
  -8   6   4      166.44      168.82      8.29 o 
  -7   6   4      504.32      530.44      9.08 o 
  -6   6   4       99.92       97.18      3.44 o 
  -5   6   4      162.36      187.90      4.02 o 
  -4   6   4      287.24      338.43      8.96 o 
  -3   6   4      176.14      152.54      3.50 o 
  -2   6   4     1234.80     1323.41     17.16 o 
  -1   6   4       32.22       35.15      1.58 o 
   0   6   4       30.21       32.66      1.28 o 
   1   6   4      331.00      275.31      5.65 o 
   2   6   4        0.29        4.37      3.38 o 
   3   6   4      304.24      276.72      6.71 o 
   4   6   4       81.84       93.37      4.85 o 
   5   6   4       27.11       21.90      2.74 o 
   6   6   4      108.31       89.71      4.18 o 
   7   6   4       63.74       65.82      4.15 o 
   8   6   4        6.64        6.75      3.04 o 
   9   6   4       67.13       71.53      5.95 o 
  10   6   4        0.69       -5.76      5.76 o 
  11   6   4        7.23       21.27      9.92 o 
 -12   7   4        0.13       21.11     11.82 o 
 -11   7   4       10.42        6.66      5.48 o 
 -10   7   4       34.18       29.82      5.09 o 
  -9   7   4        0.04       -1.64      2.63 o 
  -8   7   4      221.10      233.97      5.70 o 
  -7   7   4        0.25       -1.42      1.83 o 
  -6   7   4        2.14       -0.21      1.68 o 
  -5   7   4      693.44      763.22     12.92 o 
  -4   7   4      207.99      222.83      6.70 o 
  -3   7   4        3.18        2.00      1.13 o 
  -2   7   4       29.58       36.47      1.76 o 
  -1   7   4       93.02       71.50      2.21 o 
   0   7   4       71.74       54.87      1.97 o 
   1   7   4     1387.09     1496.64     27.50 o 
   2   7   4      118.19      107.16      7.81 o 
   3   7   4       77.63       64.63      4.43 o 
   4   7   4      280.53      259.96      6.37 o 
   5   7   4       62.24       58.93      3.20 o 
   6   7   4      371.71      398.04     10.44 o 
   7   7   4       88.61       73.37      5.49 o 
   8   7   4       10.82       13.96      9.08 o 
   9   7   4      116.98      102.55     10.34 o 
  10   7   4       34.26       34.72     21.74 o 
 -10   8   4        1.03        2.48      7.27 o 
  -9   8   4        0.55       -2.36      4.87 o 
  -8   8   4       41.48       37.82      4.21 o 
  -7   8   4      115.84       95.93      4.36 o 
  -6   8   4        9.17       11.35      2.25 o 
  -5   8   4       65.49       53.83      2.87 o 
  -4   8   4        0.20       -0.73      1.61 o 
  -3   8   4       10.06       11.66      1.67 o 
  -2   8   4      566.11      593.85     10.16 o 
  -1   8   4       33.56       26.31      1.83 o 
   0   8   4        0.78        0.38      0.79 o 
   1   8   4        2.31        5.34      2.25 o 
   2   8   4       13.75       15.13      2.04 o 
   3   8   4      234.67      238.74     12.88 o 
   4   8   4      484.23      572.74     22.16 o 
   5   8   4       20.76        9.15      3.83 o 
   6   8   4       19.10       21.24      4.86 o 
   7   8   4       42.67       46.87      6.07 o 
   8   8   4       14.20       14.41      9.29 o 
   9   8   4       56.25       63.44     11.00 o 
  -9   9   4       93.18      103.42     13.09 o 
  -8   9   4      161.53      146.11     16.89 o 
  -7   9   4        1.03        2.75      4.33 o 
  -6   9   4       23.90       27.69      7.80 o 
  -5   9   4      172.39      173.10      5.45 o 
  -4   9   4      194.45      210.08     16.21 o 
  -3   9   4      274.33      321.24      8.59 o 
  -2   9   4      111.37       91.66      4.03 o 
  -1   9   4        2.33        0.33      1.90 o 
   0   9   4      138.57      147.45      5.64 o 
   1   9   4      297.43      303.23      9.63 o 
   2   9   4       40.34       32.56      3.92 o 
   3   9   4        1.29        1.25      3.60 o 
   4   9   4      109.96      150.94     10.15 o 
   5   9   4       53.85       47.99      8.04 o 
   6   9   4      109.63      132.22     16.67 o 
   7   9   4       61.56       54.34     10.52 o 
  -6  10   4       54.65       36.73      7.60 o 
  -5  10   4       94.14       72.32     24.70 o 
  -4  10   4       10.41        4.51      4.43 o 
  -3  10   4       99.71      108.37     10.73 o 
  -2  10   4      116.61      127.97      8.67 o 
  -1  10   4       30.68       24.69      4.84 o 
   0  10   4       10.67        5.91      5.07 o 
   1  10   4       67.04       63.32      9.29 o 
   2  10   4       53.78       41.75     15.62 o 
   3  10   4        8.43       11.71      8.44 o 
   4  10   4        9.79        1.76      5.46 o 
 -15   1   5        0.52       -1.78      8.53 o 
 -14   1   5       24.39       24.78      4.76 o 
 -13   1   5       14.29       13.64      6.56 o 
 -12   1   5       31.59       30.76      3.20 o 
 -11   1   5       87.88       78.90      3.44 o 
 -10   1   5      122.57      116.71      4.27 o 
  -9   1   5        2.05        0.04      1.61 o 
  -8   1   5      104.07       99.09      5.12 o 
  -7   1   5      411.65      387.27      6.02 o 
  -6   1   5      205.70      207.07      3.47 o 
  -5   1   5      505.97      501.32      6.03 o 
  -4   1   5      329.34      369.76      4.45 o 
  -3   1   5      516.81      550.97      6.20 o 
  -2   1   5        1.63        2.26      0.61 o 
  -1   1   5     4034.14     4017.67     37.72 o 
   0   1   5     1085.80     1064.07     11.11 o 
   1   1   5       30.83       26.66      0.99 o 
   2   1   5       52.20       48.70      1.89 o 
   3   1   5      543.61      545.99      5.99 o 
   4   1   5        0.35       -0.07      0.85 o 
   5   1   5      370.49      371.94      5.93 o 
   6   1   5       30.20       21.72      2.32 o 
   7   1   5      155.96      151.97      3.84 o 
   8   1   5       24.02       19.02      3.47 o 
   9   1   5       10.94       14.05      2.22 o 
  10   1   5       17.27       17.35      2.53 o 
  11   1   5        4.67       -0.59      4.39 o 
  12   1   5        4.19        4.04      5.12 o 
  13   1   5       26.58       30.81      5.21 o 
 -15   2   5        8.38       10.23      4.85 o 
 -14   2   5        8.22        1.69      4.50 o 
 -13   2   5       27.52       20.64      4.20 o 
 -12   2   5        4.66        6.19      2.65 o 
 -11   2   5      109.22      106.52      4.31 o 
 -10   2   5        7.62       10.76      2.50 o 
  -9   2   5      119.49      112.16      3.84 o 
  -8   2   5       32.06       37.03      2.22 o 
  -7   2   5        0.67        0.93      1.24 o 
  -6   2   5        1.68        7.08      1.09 o 
  -5   2   5      529.24      554.89      6.78 o 
  -4   2   5     2191.17     2370.21     23.37 o 
  -3   2   5      236.25      201.88      3.04 o 
  -2   2   5     1533.40     1491.88     15.04 o 
  -1   2   5      450.90      474.13      5.80 o 
   0   2   5      556.02      562.83      6.31 o 
   1   2   5      147.00      147.76      2.36 o 
   2   2   5      628.06      649.58     11.36 o 
   3   2   5      825.66      852.68      9.03 o 
   4   2   5      224.47      226.84      3.69 o 
   5   2   5       98.21       99.79      2.21 o 
   6   2   5       75.83       66.78      3.13 o 
   7   2   5      140.98      152.80      3.47 o 
   8   2   5       18.72       17.09      1.95 o 
   9   2   5      112.11      103.70      7.25 o 
  10   2   5       12.59       13.79      5.54 o 
  11   2   5       17.80       18.15      3.78 o 
  12   2   5        1.87        2.38      3.71 o 
  13   2   5       12.56       12.07      7.36 o 
 -15   3   5       16.19        9.66      5.47 o 
 -14   3   5       33.21       28.99      5.13 o 
 -13   3   5       12.98       11.96      3.89 o 
 -12   3   5        6.42        5.89      2.74 o 
 -11   3   5       40.23       36.72      3.13 o 
 -10   3   5      109.95      108.19      3.57 o 
  -9   3   5      209.08      221.48      6.93 o 
  -8   3   5      101.56      100.70      3.27 o 
  -7   3   5       17.45       23.22      1.82 o 
  -6   3   5      334.61      343.41      6.89 o 
  -5   3   5       32.53       27.32      1.52 o 
  -4   3   5      780.57      794.09      8.87 o 
  -3   3   5      187.34      186.35      2.94 o 
  -2   3   5     2585.07     2757.50     27.70 o 
  -1   3   5        8.83       12.66      1.05 o 
   0   3   5      376.63      399.13      5.03 o 
   1   3   5      733.63      772.23      9.14 o 
   2   3   5      604.78      598.78      6.87 o 
   3   3   5      328.53      285.14      8.40 o 
   4   3   5      137.05      133.94      4.87 o 
   5   3   5       53.78       60.30      3.90 o 
   6   3   5       31.69       30.12      1.38 o 
   7   3   5      101.95      106.92      2.70 o 
   8   3   5        6.41        6.24      1.81 o 
   9   3   5        7.42        5.69      1.59 o 
  10   3   5       37.42       40.81      4.84 o 
  11   3   5        1.37        4.77      5.10 o 
  12   3   5       20.44       19.10      5.82 o 
 -14   4   5        5.73        8.54      4.69 o 
 -13   4   5        5.55        5.76      3.39 o 
 -12   4   5        5.43        5.57      3.07 o 
 -11   4   5       14.03        9.18      2.49 o 
 -10   4   5      147.72      130.61      4.51 o 
  -9   4   5        0.48        3.21      1.78 o 
  -8   4   5        4.06        4.72      1.67 o 
  -7   4   5       13.55       14.55      1.71 o 
  -6   4   5      191.16      187.69      3.86 o 
  -5   4   5      138.64      128.14      2.92 o 
  -4   4   5      487.57      501.82      8.90 o 
  -3   4   5       14.21       13.58      1.06 o 
  -2   4   5      161.78      177.10      3.10 o 
  -1   4   5      461.70      496.47      6.62 o 
   0   4   5      151.04      148.31      3.47 o 
   1   4   5        0.03       -0.63      0.63 o 
   2   4   5       71.21       72.45      1.76 o 
   3   4   5        3.21        3.18      2.31 o 
   4   4   5       46.87       43.70      2.04 o 
   5   4   5      612.09      651.55     13.58 o 
   6   4   5       22.69       26.12      1.78 o 
   7   4   5       10.24        6.20      1.30 o 
   8   4   5      195.30      198.28      5.70 o 
   9   4   5       44.40       43.72      2.71 o 
  10   4   5        0.00        0.52      3.12 o 
  11   4   5        0.42       -0.68      7.42 o 
  12   4   5        0.25       -3.71      6.62 o 
 -14   5   5        9.00       11.43      9.12 o 
 -13   5   5       60.11       63.38      6.80 o 
 -12   5   5        0.12        0.77      3.53 o 
 -11   5   5       12.67       14.56      2.84 o 
 -10   5   5      130.77      146.97      9.32 o 
  -9   5   5       22.79       24.45      3.47 o 
  -8   5   5       13.19        8.43      1.99 o 
  -7   5   5       10.73        9.47      1.81 o 
  -6   5   5        0.62       -1.27      1.27 o 
  -5   5   5       22.37       18.25      1.61 o 
  -4   5   5      314.60      339.38      5.20 o 
  -3   5   5       81.14       92.79      2.65 o 
  -2   5   5        0.15       -0.60      1.02 o 
  -1   5   5        8.93       17.57      1.22 o 
   0   5   5        7.74        7.85      0.91 o 
   1   5   5       51.45       55.16      2.17 o 
   2   5   5       53.87       62.83      1.55 o 
   3   5   5       18.46       20.55      4.21 o 
   4   5   5       77.71       75.91      3.28 o 
   5   5   5       58.65       50.74      2.98 o 
   6   5   5      406.76      413.44      8.93 o 
   7   5   5       70.80       85.55      6.40 o 
   8   5   5       55.05       42.30      2.37 o 
   9   5   5        0.03        0.44      2.09 o 
  10   5   5        0.60       -3.30      3.30 o 
  11   5   5        1.44       10.60      7.66 o 
 -13   6   5       42.11       48.66      7.55 o 
 -12   6   5      120.77      127.75      9.11 o 
 -11   6   5        3.14        4.90      3.19 o 
 -10   6   5       41.62       39.95      3.15 o 
  -9   6   5       22.80       15.48      3.01 o 
  -8   6   5      139.19      150.63      6.03 o 
  -7   6   5       97.65       96.23      4.69 o 
  -6   6   5        6.17        7.73      1.72 o 
  -5   6   5        0.63        1.88      1.26 o 
  -4   6   5       63.59       63.56      2.39 o 
  -3   6   5       16.57       14.62      1.55 o 
  -2   6   5      373.44      398.61      6.91 o 
  -1   6   5      247.52      256.24      5.67 o 
   0   6   5       45.45       39.93      1.42 o 
   1   6   5        5.30        5.70      1.07 o 
   2   6   5       66.11       50.70      2.00 o 
   3   6   5       14.69        8.53      1.79 o 
   4   6   5       81.10       97.33      3.88 o 
   5   6   5       51.86       35.59      2.82 o 
   6   6   5       30.25       22.00      3.12 o 
   7   6   5       89.48       99.19      4.86 o 
   8   6   5        0.00       -3.04      3.04 o 
   9   6   5       27.42       29.37      5.27 o 
  10   6   5        3.00       -3.89      5.77 o 
  11   6   5       24.77       29.97     15.62 o 
 -12   7   5        1.37       -5.76      5.76 o 
 -11   7   5       14.29       10.67      7.43 o 
 -10   7   5        0.66        2.78      3.24 o 
  -9   7   5        4.71        3.55      2.86 o 
  -8   7   5        4.42        1.67      2.05 o 
  -7   7   5        1.62        0.48      1.67 o 
  -6   7   5       54.60       65.89      3.31 o 
  -5   7   5       22.61       19.54      2.13 o 
  -4   7   5       87.56       80.50      2.86 o 
  -3   7   5       95.36       82.99      4.64 o 
  -2   7   5       85.89      114.84      3.31 o 
  -1   7   5        1.65        6.33      1.15 o 
   0   7   5       58.05       71.35      2.99 o 
   1   7   5       50.57       61.36      3.31 o 
   2   7   5        3.49        3.45      1.71 o 
   3   7   5        1.14       -0.14      1.51 o 
   4   7   5       30.44       20.87      3.38 o 
   5   7   5       22.17       27.46      3.12 o 
   6   7   5       87.56       69.62      4.14 o 
   7   7   5       21.67       30.51      4.67 o 
   8   7   5       21.46        2.87      7.39 o 
   9   7   5       19.26        9.48      6.72 o 
 -10   8   5       60.40       44.20      6.04 o 
  -9   8   5        0.56       -1.24      6.76 o 
  -8   8   5        8.01        0.77      3.75 o 
  -7   8   5        0.41        1.72      2.52 o 
  -6   8   5       25.79       32.07      3.42 o 
  -5   8   5        0.11        0.61      1.89 o 
  -4   8   5      117.50      141.44      4.57 o 
  -3   8   5        7.33        8.54      1.28 o 
  -2   8   5        0.42       -0.80      1.28 o 
  -1   8   5       16.91       12.84      2.23 o 
   0   8   5       62.23       51.10      5.38 o 
   1   8   5       53.56       68.79      3.63 o 
   2   8   5        4.43        8.43      1.69 o 
   3   8   5        8.62       16.29      4.92 o 
   4   8   5       12.29        2.95      3.54 o 
   5   8   5       35.49       36.30      5.17 o 
   6   8   5        2.68        7.31      4.67 o 
   7   8   5       15.28        5.37      5.68 o 
   8   8   5        0.77       -4.51     10.14 o 
  -8   9   5       39.92       39.89      9.50 o 
  -7   9   5        3.05       10.67      4.45 o 
  -6   9   5       53.24       59.75      5.03 o 
  -5   9   5       26.59       26.42      3.44 o 
  -4   9   5        3.92        6.41      2.59 o 
  -3   9   5        0.40        1.51      2.73 o 
  -2   9   5       43.46       47.33      3.99 o 
  -1   9   5       27.57       26.36      2.77 o 
   0   9   5        0.82        1.69      2.68 o 
   1   9   5        1.54        0.48      2.91 o 
   2   9   5       66.98       62.06      5.87 o 
   3   9   5        0.94       -3.66      3.66 o 
   4   9   5        2.36        0.22      3.84 o 
   5   9   5        2.41        9.96      8.44 o 
   6   9   5        0.10        3.96      6.29 o 
  -5  10   5       53.88       61.87     10.13 o 
  -4  10   5        4.15        3.17      4.26 o 
  -3  10   5        0.84       -3.08     10.34 o 
  -2  10   5       67.91       68.02      7.50 o 
  -1  10   5       37.02       35.04      7.18 o 
   0  10   5       94.50       94.56     10.98 o 
   1  10   5       16.28       13.45      5.54 o 
   2  10   5        7.69        4.64      5.67 o 
   3  10   5       12.13       13.51      7.02 o 
   4  10   5       61.17       77.58     17.10 o 
 -15   0   6      208.10      230.96     18.15 o 
 -14   0   6       44.63       51.37     10.76 o 
 -13   0   6        7.46       24.80      5.88 o 
 -12   0   6       51.85       42.80     13.51 o 
 -11   0   6        6.77       11.98      3.12 o 
 -10   0   6      451.90      472.43     24.48 o 
  -9   0   6      293.84      282.49     12.03 o 
  -8   0   6      423.34      422.27     12.88 o 
  -7   0   6     1154.02     1193.45     18.01 o 
  -6   0   6      320.18      350.77      6.55 o 
  -5   0   6     7623.33     7740.71     96.64 o 
  -4   0   6       57.93       74.38      2.53 o 
  -3   0   6     1251.13     1277.76     35.88 o 
  -2   0   6       24.37       26.40      1.40 o 
  -1   0   6      391.66      318.32      6.25 o 
   0   0   6     2834.57     2927.04     38.20 o 
   1   0   6     1580.53     1382.13     19.23 o 
   2   0   6     2954.11     2972.74     37.01 o 
   3   0   6      223.61      258.82      6.12 o 
   4   0   6     7449.95     7735.55    108.49 o 
   5   0   6       99.38       91.47      3.99 o 
   6   0   6     1454.07     1545.42     46.01 o 
   7   0   6      511.46      588.90     24.27 o 
   8   0   6        0.95       -3.96      4.22 o 
   9   0   6       64.56       73.56      7.39 o 
  10   0   6      237.61      224.73     19.84 o 
  11   0   6       33.75       19.71      7.18 o 
  12   0   6       10.76        2.52      5.08 o 
  13   0   6      242.66      283.96     17.05 o 
 -15   1   6        1.32        3.23      7.37 o 
 -14   1   6       26.34       22.68      4.97 o 
 -13   1   6      571.61      555.33     20.59 o 
 -12   1   6      327.65      357.11     12.98 o 
 -11   1   6      159.44      127.38      6.09 o 
 -10   1   6       53.28       36.76      2.65 o 
  -9   1   6        9.82       17.98      1.93 o 
  -8   1   6      559.26      566.21      9.29 o 
  -7   1   6      255.54      233.28      5.12 o 
  -6   1   6        4.26        1.74      1.40 o 
  -5   1   6       98.23      100.93      3.29 o 
  -4   1   6     2754.37     2797.20     27.05 o 
  -3   1   6      762.53      785.54      8.49 o 
  -2   1   6     5562.45     5528.26     55.88 o 
  -1   1   6     1749.50     1965.74     20.26 o 
   0   1   6      717.45      726.81      7.98 o 
   1   1   6     1207.97     1206.73     15.23 o 
   2   1   6       24.67       43.71      1.34 o 
   3   1   6     2366.39     2394.13     31.70 o 
   4   1   6        3.87       15.95      1.17 o 
   5   1   6      107.05       95.13      3.06 o 
   6   1   6       36.96       31.15      2.40 o 
   7   1   6      590.82      591.85     15.72 o 
   8   1   6        6.40        7.91      5.18 o 
   9   1   6      320.50      374.83     10.41 o 
  10   1   6      201.48      203.55     14.28 o 
  11   1   6        0.08       -3.35      3.70 o 
  12   1   6      124.91      155.88     10.51 o 
 -15   2   6       76.47       94.24      7.66 o 
 -14   2   6       62.56       46.34      5.84 o 
 -13   2   6       54.57       58.74      6.28 o 
 -12   2   6       25.82       35.06      3.72 o 
 -11   2   6        4.10        2.18      2.25 o 
 -10   2   6      672.00      659.79     10.85 o 
  -9   2   6       14.27       11.79      1.82 o 
  -8   2   6      861.06      869.01     11.99 o 
  -7   2   6      950.92      991.43     11.74 o 
  -6   2   6        0.98        1.67      1.15 o 
  -5   2   6     1965.36     1951.18     19.34 o 
  -4   2   6      615.53      532.82      8.35 o 
  -3   2   6     1043.23     1227.50     12.66 o 
  -2   2   6     1599.70     1643.13     16.70 o 
  -1   2   6      168.92      126.07      2.31 o 
   0   2   6      922.01      977.85     11.13 o 
   1   2   6     1537.63     1540.31     15.72 o 
   2   2   6        4.35        5.70      2.25 o 
   3   2   6        2.91        5.34      0.96 o 
   4   2   6      874.11      936.27     11.66 o 
   5   2   6      203.04      215.66      5.06 o 
   6   2   6     3041.05     3193.42     45.72 o 
   7   2   6       53.63       42.69      2.97 o 
   8   2   6       43.37       37.76      5.36 o 
   9   2   6      597.30      607.30     13.16 o 
  10   2   6      121.77      124.88      9.02 o 
  11   2   6       14.35       13.35      4.19 o 
  12   2   6        8.61        6.33      6.58 o 
 -15   3   6        8.70        4.53      6.03 o 
 -14   3   6        1.66        6.32      4.43 o 
 -13   3   6      311.82      276.14     12.73 o 
 -12   3   6      160.19      164.17      6.46 o 
 -11   3   6      790.34      861.15     14.38 o 
 -10   3   6      130.48      119.05      3.78 o 
  -9   3   6      112.49      111.60      3.68 o 
  -8   3   6       10.08        5.33      2.68 o 
  -7   3   6      732.97      722.14      9.45 o 
  -6   3   6        1.03        1.09      1.15 o 
  -5   3   6     1585.15     1632.65     17.31 o 
  -4   3   6     3927.16     4056.25     39.55 o 
  -3   3   6      314.92      336.42      4.66 o 
  -2   3   6     2535.86     2496.84     25.68 o 
  -1   3   6      267.75      275.23      4.39 o 
   0   3   6       70.15       60.25      1.59 o 
   1   3   6      316.34      315.39      4.41 o 
   2   3   6      202.73      179.71      3.72 o 
   3   3   6      753.38      762.12      9.10 o 
   4   3   6      242.02      230.79      4.16 o 
   5   3   6      115.91      107.92      2.95 o 
   6   3   6      738.47      717.94     10.04 o 
   7   3   6      371.13      411.45      6.70 o 
   8   3   6       15.39       15.00      1.71 o 
   9   3   6       89.90      105.52     10.75 o 
  10   3   6        7.76       10.58      5.38 o 
  11   3   6        0.92       -3.66      3.74 o 
  12   3   6      248.17      277.18     15.16 o 
 -14   4   6       64.18       52.78      7.98 o 
 -13   4   6        0.48        0.14      3.97 o 
 -12   4   6       35.33       35.73      3.96 o 
 -11   4   6       71.12       62.45      4.19 o 
 -10   4   6      634.70      666.28     12.66 o 
  -9   4   6       88.90       73.90      3.72 o 
  -8   4   6      885.53      934.86     13.78 o 
  -7   4   6     2135.96     2270.04     26.73 o 
  -6   4   6      255.07      254.65      5.42 o 
  -5   4   6      615.22      625.67      8.43 o 
  -4   4   6      633.70      634.83      7.72 o 
  -3   4   6       10.01       14.03      1.36 o 
  -2   4   6        3.66        3.31      0.99 o 
  -1   4   6     3072.61     3072.77     33.31 o 
   0   4   6       69.91       62.95      1.73 o 
   1   4   6      368.24      320.46      5.18 o 
   2   4   6       63.21       60.64      1.59 o 
   3   4   6      708.61      718.78     10.21 o 
   4   4   6     1104.27     1188.78     21.45 o 
   5   4   6      143.81      134.83      3.24 o 
   6   4   6       27.95       30.01      1.98 o 
   7   4   6        3.30        2.46      2.11 o 
   8   4   6        7.65        6.49      1.53 o 
   9   4   6      339.55      347.66      9.93 o 
  10   4   6       37.98       34.54      4.99 o 
  11   4   6        1.22        6.38      7.81 o 
 -13   5   6      167.97      179.18     11.09 o 
 -12   5   6       35.41       25.36      4.33 o 
 -11   5   6       52.99       58.58      4.30 o 
 -10   5   6      120.49      118.85      4.66 o 
  -9   5   6        0.21       -3.13      3.41 o 
  -8   5   6        5.39        7.48      2.32 o 
  -7   5   6      599.78      626.78     10.38 o 
  -6   5   6       31.52       33.23      2.03 o 
  -5   5   6       58.45       46.98      2.18 o 
  -4   5   6     2233.33     2300.15     25.59 o 
  -3   5   6        2.78        3.68      1.25 o 
  -2   5   6      490.24      471.10      7.01 o 
  -1   5   6       20.98       17.55      1.96 o 
   0   5   6      163.16      184.11      3.63 o 
   1   5   6      190.39      193.60      4.25 o 
   2   5   6      846.67      856.25     20.36 o 
   3   5   6      369.95      364.85     12.51 o 
   4   5   6      130.41      136.29      5.07 o 
   5   5   6       53.70       59.11      5.07 o 
   6   5   6      195.24      169.23      8.86 o 
   7   5   6      313.01      350.15      7.18 o 
   8   5   6       58.82       47.03      4.34 o 
   9   5   6       22.46       26.77      6.51 o 
  10   5   6        2.05       -2.69     13.09 o 
  11   5   6       40.58       51.63      9.21 o 
 -13   6   6        9.10       15.09      8.93 o 
 -12   6   6        4.04       -3.30      7.62 o 
 -11   6   6       43.62       50.10      4.81 o 
 -10   6   6      375.17      380.72     18.04 o 
  -9   6   6       17.07       25.43      3.35 o 
  -8   6   6       51.21       37.15      3.96 o 
  -7   6   6      308.26      315.88      7.68 o 
  -6   6   6       14.98       11.35      1.68 o 
  -5   6   6      372.39      412.47      7.74 o 
  -4   6   6        2.96       -0.21      2.13 o 
  -3   6   6       39.65       63.17      2.56 o 
  -2   6   6       40.57       25.49      1.68 o 
  -1   6   6      331.77      338.08      5.71 o 
   0   6   6      287.67      260.64      4.87 o 
   1   6   6      565.85      629.66     10.25 o 
   2   6   6       85.59      111.00      3.80 o 
   3   6   6       34.61       44.69      2.97 o 
   4   6   6      118.76      140.81      4.92 o 
   5   6   6       74.69       67.39      3.88 o 
   6   6   6      357.82      367.93      9.55 o 
   7   6   6       26.68       29.41      3.80 o 
   8   6   6       28.91       30.07      5.49 o 
   9   6   6       51.93       41.78      6.75 o 
  10   6   6       97.37       96.44     11.44 o 
 -12   7   6       27.30       15.04      6.33 o 
 -11   7   6       47.41       43.20      5.86 o 
 -10   7   6       16.12       10.50      9.26 o 
  -9   7   6        0.24       -0.31      3.16 o 
  -8   7   6      207.90      208.85      5.93 o 
  -7   7   6      194.19      209.53      6.58 o 
  -6   7   6       98.66      113.35      4.38 o 
  -5   7   6      422.32      426.68      7.89 o 
  -4   7   6       22.01       17.38      1.88 o 
  -3   7   6      477.66      478.54      8.51 o 
  -2   7   6     1321.86     1460.21     20.85 o 
  -1   7   6       16.02       19.42      3.17 o 
   0   7   6       10.07       10.57      2.08 o 
   1   7   6       11.79       18.08      1.78 o 
   2   7   6       84.46       83.96      3.65 o 
   3   7   6      836.36      842.60     22.16 o 
   4   7   6      210.99      237.35     18.57 o 
   5   7   6       78.31       90.82      8.44 o 
   6   7   6       33.70       26.09      3.80 o 
   7   7   6      155.10      165.62     12.03 o 
   8   7   6       45.10       43.66     20.90 o 
   9   7   6       89.41       84.56     12.06 o 
 -10   8   6      246.35      249.03     19.11 o 
  -9   8   6       26.30       21.81      5.10 o 
  -8   8   6       15.05        6.50      3.59 o 
  -7   8   6       32.90       30.18      3.72 o 
  -6   8   6       66.23       50.62      5.54 o 
  -5   8   6      332.10      337.26      7.76 o 
  -4   8   6       15.18       16.48      2.56 o 
  -3   8   6        1.48        3.83      1.59 o 
  -2   8   6       31.77       26.40      2.32 o 
  -1   8   6      295.58      320.89     14.31 o 
   0   8   6      522.29      555.75     15.77 o 
   1   8   6       81.35       85.59      3.85 o 
   2   8   6      177.41      185.09     11.29 o 
   3   8   6        7.50        1.88      4.92 o 
   4   8   6        6.98        4.61      3.65 o 
   5   8   6        0.03        4.45      3.85 o 
   6   8   6      136.63      121.83      9.27 o 
   7   8   6        5.84        9.63      6.55 o 
  -8   9   6       22.20       21.56      5.81 o 
  -7   9   6      116.24      131.21      8.59 o 
  -6   9   6       49.05       44.97      4.93 o 
  -5   9   6        1.19        1.97      3.22 o 
  -4   9   6      129.45      139.67      6.19 o 
  -3   9   6       16.38       14.64      4.31 o 
  -2   9   6        5.82        1.10      7.90 o 
  -1   9   6        1.53        1.16      2.48 o 
   0   9   6       28.95       23.07      3.34 o 
   1   9   6       29.82       28.80      4.60 o 
   2   9   6      160.09      171.38     10.75 o 
   3   9   6      233.52      239.18     11.62 o 
   4   9   6        6.72       12.05      4.84 o 
   5   9   6       25.82       17.59      7.71 o 
   6   9   6       62.35       60.79     13.09 o 
  -5  10   6        2.68      -10.98     10.98 o 
  -4  10   6        6.77        8.58      6.78 o 
  -3  10   6       19.80        9.02      5.65 o 
  -2  10   6       24.65       16.46      6.75 o 
  -1  10   6      134.78      148.59     13.51 o 
   0  10   6       47.16       41.53      6.59 o 
   1  10   6       28.72       29.59      6.85 o 
   2  10   6       28.26       28.58      7.22 o 
 -15   1   7       17.28        4.05      4.96 o 
 -14   1   7        0.09       -4.44      4.44 o 
 -13   1   7       82.94       76.89      5.47 o 
 -12   1   7        0.57       -0.04      2.57 o 
 -11   1   7      139.24      150.83      6.85 o 
 -10   1   7        3.03        2.39      2.23 o 
  -9   1   7        0.03        0.16      1.73 o 
  -8   1   7      106.96      107.59      3.09 o 
  -7   1   7      233.38      226.72      4.05 o 
  -6   1   7       25.83       16.10      1.31 o 
  -5   1   7      329.44      322.61      5.06 o 
  -4   1   7     1014.77     1020.77     10.96 o 
  -3   1   7     1379.45     1477.72     16.60 o 
  -2   1   7      219.61      213.61      3.66 o 
  -1   1   7      189.51      202.80      3.43 o 
   0   1   7      772.67      774.88      9.43 o 
   1   1   7     1065.73     1084.38     11.21 o 
   2   1   7       92.94       91.32      2.03 o 
   3   1   7       54.21       57.01      1.54 o 
   4   1   7        0.18        1.69      0.91 o 
   5   1   7      108.84      121.67      6.82 o 
   6   1   7       43.78       43.10      2.50 o 
   7   1   7      183.12      184.28      6.89 o 
   8   1   7       21.31       18.10      2.88 o 
   9   1   7        0.12       -2.50      5.61 o 
  10   1   7        5.63        5.42      2.92 o 
  11   1   7        7.43        9.59      5.21 o 
  12   1   7       17.06       24.57      8.93 o 
 -15   2   7       37.01       29.46      7.07 o 
 -14   2   7        0.46        4.17      4.11 o 
 -13   2   7       21.80       28.05      4.32 o 
 -12   2   7        4.99        1.15      3.07 o 
 -11   2   7        9.70        2.41      2.72 o 
 -10   2   7       24.41       17.29      2.21 o 
  -9   2   7      225.17      220.71      5.97 o 
  -8   2   7      156.83      148.06      3.72 o 
  -7   2   7        0.40       -0.88      1.31 o 
  -6   2   7      243.74      262.92      4.31 o 
  -5   2   7        0.73        0.57      1.10 o 
  -4   2   7       43.44       55.18      1.80 o 
  -3   2   7      139.99      143.87      2.52 o 
  -2   2   7     1386.87     1444.35     14.12 o 
  -1   2   7       61.85       52.85      1.77 o 
   0   2   7        3.71       10.16      1.46 o 
   1   2   7       42.90       40.41      1.52 o 
   2   2   7        3.11        5.02      1.45 o 
   3   2   7       51.25       49.14      1.77 o 
   4   2   7      634.28      617.00      8.04 o 
   5   2   7      391.55      386.03     11.19 o 
   6   2   7       45.05       41.67      2.32 o 
   7   2   7       31.39       29.34      4.63 o 
   8   2   7       34.49       45.17      2.98 o 
   9   2   7        1.08       -0.32      5.00 o 
  10   2   7       18.19       10.63      4.45 o 
  11   2   7       28.67       19.10      8.16 o 
  12   2   7        1.72        1.54      6.28 o 
 -14   3   7        6.65        8.12      4.95 o 
 -13   3   7       31.89       46.03      5.10 o 
 -12   3   7       60.18       62.06      4.50 o 
 -11   3   7        3.60        1.96      2.71 o 
 -10   3   7       24.79       32.67      2.63 o 
  -9   3   7      229.23      239.05      5.48 o 
  -8   3   7        2.97        2.41      1.56 o 
  -7   3   7       41.18       34.44      2.68 o 
  -6   3   7      368.85      393.25      5.84 o 
  -5   3   7      178.10      207.49      3.72 o 
  -4   3   7       53.11       51.90      1.82 o 
  -3   3   7      352.11      355.11      5.14 o 
  -2   3   7        4.00        5.27      1.46 o 
  -1   3   7       45.14       63.06      1.77 o 
   0   3   7       21.56       26.12      1.46 o 
   1   3   7      284.90      298.56      4.50 o 
   2   3   7        0.28        0.06      1.34 o 
   3   3   7      301.50      308.44      4.62 o 
   4   3   7       29.47       38.20      2.56 o 
   5   3   7      128.24      125.74      5.69 o 
   6   3   7       30.41       21.86      1.78 o 
   7   3   7       40.91       29.95      1.99 o 
   8   3   7        5.43        4.33      1.54 o 
   9   3   7       34.53       27.03      6.86 o 
  10   3   7        3.23        6.32      4.21 o 
  11   3   7        3.72        2.69      6.80 o 
 -14   4   7       48.47       51.29      7.67 o 
 -13   4   7       44.28       37.52      5.29 o 
 -12   4   7       66.96       58.60      7.37 o 
 -11   4   7        0.54        4.05      3.84 o 
 -10   4   7        1.34       -0.19      2.18 o 
  -9   4   7       28.09       26.27      2.51 o 
  -8   4   7       90.21       91.38      3.38 o 
  -7   4   7       56.11       49.95      2.47 o 
  -6   4   7      300.60      285.01      5.26 o 
  -5   4   7      182.53      178.78      3.62 o 
  -4   4   7       84.41       86.54      2.34 o 
  -3   4   7       90.63       93.66      2.52 o 
  -2   4   7       36.28       35.80      1.82 o 
  -1   4   7       11.75       10.48      1.50 o 
   0   4   7       19.27       26.74      1.45 o 
   1   4   7       35.14       31.57      1.50 o 
   2   4   7       21.95       18.02      1.06 o 
   3   4   7       22.28       21.24      3.59 o 
   4   4   7        0.02       -1.10      1.40 o 
   5   4   7       27.49       32.24      1.99 o 
   6   4   7       57.73       58.02      2.59 o 
   7   4   7       97.59       95.98      6.63 o 
   8   4   7        5.68        3.66      1.59 o 
   9   4   7        0.63       -1.79      4.85 o 
  10   4   7        7.72        9.81      4.24 o 
  11   4   7       32.07       29.00      8.68 o 
 -13   5   7        8.56       13.53      6.27 o 
 -12   5   7       57.81       50.70      4.87 o 
 -11   5   7       36.21       28.85      4.65 o 
 -10   5   7        7.63        5.01      2.80 o 
  -9   5   7       31.24       25.83      2.80 o 
  -8   5   7        2.17        3.50      1.88 o 
  -7   5   7       24.82       24.71      2.13 o 
  -6   5   7      272.68      299.10      5.67 o 
  -5   5   7      424.59      420.53      6.89 o 
  -4   5   7      371.12      380.99      7.01 o 
  -3   5   7      343.59      354.76      5.85 o 
  -2   5   7       47.19       33.68      1.88 o 
  -1   5   7        6.17        8.30      1.34 o 
   0   5   7       55.55       52.33      1.97 o 
   1   5   7       23.28       21.19      1.58 o 
   2   5   7       93.69       99.67      2.39 o 
   3   5   7       39.53       47.91      3.21 o 
   4   5   7      123.37      124.16      8.64 o 
   5   5   7       24.37       32.93      3.42 o 
   6   5   7       15.04       13.44      1.28 o 
   7   5   7        0.57       -2.45      2.67 o 
   8   5   7       71.43       65.24      4.22 o 
   9   5   7        0.76       -5.25      6.97 o 
  10   5   7       52.31       36.69     11.19 o 
 -12   6   7        7.99       -3.35      5.36 o 
 -11   6   7       30.27       24.66      4.89 o 
 -10   6   7       58.44       50.18      4.12 o 
  -9   6   7       11.69        7.70      2.86 o 
  -8   6   7        0.13        2.74      2.20 o 
  -7   6   7        9.90       11.12      2.13 o 
  -6   6   7       13.11       11.86      1.88 o 
  -5   6   7       57.38       59.26      2.54 o 
  -4   6   7       17.14       17.13      1.77 o 
  -3   6   7      273.64      279.74      5.45 o 
  -2   6   7       13.45        7.17      1.52 o 
  -1   6   7       10.76        5.03      1.28 o 
   0   6   7       97.43       77.78      2.44 o 
   1   6   7      133.06      114.93      3.07 o 
   2   6   7       80.33       72.26      3.41 o 
   3   6   7       16.79       12.40      2.21 o 
   4   6   7        0.05        1.74      4.22 o 
   5   6   7       21.89       14.74      2.82 o 
   6   6   7      125.16      120.45      5.95 o 
   7   6   7        7.10        3.38      4.22 o 
   8   6   7        0.19        1.06      4.78 o 
   9   6   7        5.44        9.68      7.05 o 
 -11   7   7        4.63        0.74      5.25 o 
 -10   7   7        4.70        8.33      4.63 o 
  -9   7   7       67.61       58.35      5.03 o 
  -8   7   7       26.69       30.81      3.73 o 
  -7   7   7      141.72      135.13      6.52 o 
  -6   7   7        0.02        2.24      1.89 o 
  -5   7   7       57.55       45.76      2.62 o 
  -4   7   7        1.58        5.13      1.83 o 
  -3   7   7       53.52       48.71      4.39 o 
  -2   7   7      135.48      139.83      3.89 o 
  -1   7   7        5.99        3.50      2.10 o 
   0   7   7       42.74       29.55      2.28 o 
   1   7   7      103.11      113.37      5.12 o 
   2   7   7       45.99       50.02      3.63 o 
   3   7   7       13.43       11.00      2.38 o 
   4   7   7       80.81       84.20      4.97 o 
   5   7   7        0.52       -3.38      3.38 o 
   6   7   7       51.72       51.07     11.40 o 
   7   7   7        4.50        4.46      5.27 o 
   8   7   7        1.09       -2.50      6.18 o 
 -10   8   7       12.61        6.97      5.41 o 
  -9   8   7        0.14        5.63      8.92 o 
  -8   8   7       55.69       44.86      4.67 o 
  -7   8   7       11.06       11.46      3.58 o 
  -6   8   7       15.70       17.60      3.09 o 
  -5   8   7       41.30       38.65      2.69 o 
  -4   8   7       43.54       36.80      3.17 o 
  -3   8   7       11.09       17.93      2.12 o 
  -2   8   7        4.92        2.14      1.65 o 
  -1   8   7        3.69        1.13      1.40 o 
   0   8   7        6.62        2.56      3.87 o 
   1   8   7      193.18      197.64      7.06 o 
   2   8   7       44.28       37.36      6.42 o 
   3   8   7      100.49      109.79      6.58 o 
   4   8   7       66.99       69.02      5.94 o 
   5   8   7       32.64       43.32      7.39 o 
   6   8   7       16.55       22.93      7.69 o 
   7   8   7        4.49       16.04     12.66 o 
  -8   9   7        2.91        1.58      5.16 o 
  -7   9   7        0.09       -4.45      4.72 o 
  -6   9   7       18.27       23.79      6.90 o 
  -5   9   7       76.20       75.83      5.47 o 
  -4   9   7        0.02       -1.38      5.30 o 
  -3   9   7        1.61        1.02      3.59 o 
  -2   9   7       14.42       16.79      5.10 o 
  -1   9   7        4.76        0.83      4.02 o 
   0   9   7        0.51        2.65      3.57 o 
   1   9   7       25.21       22.19      4.68 o 
   2   9   7        5.15       -2.76      4.04 o 
   3   9   7        4.69       -4.02      4.83 o 
   4   9   7       50.86       60.23     11.61 o 
   5   9   7        6.29        8.15      6.36 o 
  -4  10   7        1.37       -2.87      5.07 o 
  -3  10   7        0.27       -5.91      6.33 o 
  -2  10   7        0.85        5.49      6.33 o 
  -1  10   7        0.07        0.00     11.82 o 
   0  10   7        3.43        5.48     10.76 o 
   1  10   7       13.35       14.88      6.37 o 
 -15   0   8       31.91       21.03     14.99 o 
 -14   0   8       26.24       22.40      8.01 o 
 -13   0   8      433.85      479.36     17.44 o 
 -12   0   8       31.95       31.10      5.46 o 
 -11   0   8       35.13       38.41      4.45 o 
 -10   0   8       15.13       17.38      6.33 o 
  -9   0   8      363.94      368.95      9.23 o 
  -8   0   8       37.06       30.31      2.82 o 
  -7   0   8     2369.80     2489.35     35.92 o 
  -6   0   8        1.12       -1.40      1.40 o 
  -5   0   8      673.17      667.39     13.72 o 
  -4   0   8     2495.18     2430.88     36.24 o 
  -3   0   8       56.12       69.70      4.22 o 
  -2   0   8        0.60        5.80      0.80 o 
  -1   0   8       52.33       68.81      3.59 o 
   0   0   8      359.42      404.02      7.20 o 
   1   0   8      419.23      370.40      6.79 o 
   2   0   8     2345.04     2479.67     34.74 o 
   3   0   8     1376.80     1418.72     19.69 o 
   4   0   8        4.84        3.52      1.69 o 
   5   0   8       22.00       23.07      1.60 o 
   6   0   8      143.86      152.94     10.13 o 
   7   0   8      348.51      356.25     25.54 o 
   8   0   8      135.75      141.00      6.69 o 
   9   0   8       11.45        1.01      3.29 o 
  10   0   8      157.19      159.97     11.40 o 
  11   0   8        9.11       15.79      9.50 o 
 -15   1   8       46.88       89.38     10.40 o 
 -14   1   8        1.62       -2.11      5.36 o 
 -13   1   8      229.47      233.84      8.85 o 
 -12   1   8      341.98      359.36     16.15 o 
 -11   1   8      153.35      133.49      5.01 o 
 -10   1   8     1396.46     1510.98     26.08 o 
  -9   1   8      203.92      196.09      4.62 o 
  -8   1   8        7.60        5.16      1.43 o 
  -7   1   8     1140.16     1110.41     14.09 o 
  -6   1   8       39.40       31.78      1.80 o 
  -5   1   8      346.24      339.16      4.82 o 
  -4   1   8      230.23      232.34      4.27 o 
  -3   1   8      113.57       89.81      2.34 o 
  -2   1   8      610.44      674.04      9.63 o 
  -1   1   8     6560.76     6508.08     63.68 o 
   0   1   8      121.12      143.76      3.01 o 
   1   1   8        2.37        8.97      1.16 o 
   2   1   8      229.98      208.16      3.23 o 
   3   1   8       32.89       23.40      1.31 o 
   4   1   8      176.12      161.01      3.83 o 
   5   1   8      176.76      203.41      5.85 o 
   6   1   8      111.36       99.63      3.46 o 
   7   1   8      417.02      376.93     10.68 o 
   8   1   8      105.18      118.17      4.28 o 
   9   1   8      330.88      288.22      9.90 o 
  10   1   8       27.49       30.36      4.13 o 
  11   1   8        8.41       -0.01      3.86 o 
 -15   2   8       78.02       66.00      9.57 o 
 -14   2   8       27.90       23.17      5.73 o 
 -13   2   8       37.60       27.31      4.66 o 
 -12   2   8       44.85       25.87      3.63 o 
 -11   2   8        1.39       -0.78      3.66 o 
 -10   2   8        4.87        2.72      1.96 o 
  -9   2   8      102.50      124.39      4.01 o 
  -8   2   8      922.44      920.96     12.73 o 
  -7   2   8     1567.25     1618.19     18.31 o 
  -6   2   8       37.68       28.53      1.67 o 
  -5   2   8        0.19        2.19      1.34 o 
  -4   2   8     3239.91     3178.19     32.90 o 
  -3   2   8      217.89      223.80      6.52 o 
  -2   2   8     1177.89     1065.96     14.01 o 
  -1   2   8      553.42      548.46      7.58 o 
   0   2   8      126.79      118.90      4.39 o 
   1   2   8     1947.00     1970.13     29.19 o 
   2   2   8     2665.40     2745.10     26.78 o 
   3   2   8      408.74      401.07      7.01 o 
   4   2   8       67.22       62.83      2.15 o 
   5   2   8     1180.53     1234.44     21.24 o 
   6   2   8      274.61      274.27     13.40 o 
   7   2   8       33.39       35.22      4.63 o 
   8   2   8        0.46       -3.10      3.91 o 
   9   2   8       16.27       13.54      2.79 o 
  10   2   8      149.47      150.01      7.69 o 
  11   2   8      199.59      233.62     14.57 o 
 -14   3   8        0.00        4.21      4.78 o 
 -13   3   8        5.22       14.11      5.25 o 
 -12   3   8       76.50       86.27      6.64 o 
 -11   3   8      181.79      170.30      6.26 o 
 -10   3   8      569.55      563.92     10.82 o 
  -9   3   8       11.01        2.74      3.17 o 
  -8   3   8       28.19       35.14      2.37 o 
  -7   3   8     1546.96     1587.69     19.41 o 
  -6   3   8      157.02      157.58      5.18 o 
  -5   3   8     1047.25     1057.48     12.38 o 
  -4   3   8       11.17        9.01      1.27 o 
  -3   3   8       34.39       32.05      1.66 o 
  -2   3   8      582.40      636.77     11.04 o 
  -1   3   8     1935.08     1963.24     20.73 o 
   0   3   8        4.55        4.93      1.00 o 
   1   3   8      980.98      984.67     11.45 o 
   2   3   8     1034.11     1057.13     12.38 o 
   3   3   8        6.02        8.48      1.53 o 
   4   3   8      342.86      320.71      5.91 o 
   5   3   8        0.38        1.96      1.67 o 
   6   3   8      101.66       94.31      6.03 o 
   7   3   8       27.56       15.56      2.24 o 
   8   3   8      463.56      509.50     14.12 o 
   9   3   8      270.02      233.15      7.10 o 
  10   3   8       11.02       24.71      5.29 o 
  11   3   8        0.20       -2.25      4.74 o 
 -14   4   8       36.04       33.87      7.04 o 
 -13   4   8      201.87      200.96     13.10 o 
 -12   4   8       50.19       58.93      6.95 o 
 -11   4   8       30.79       36.51      3.91 o 
 -10   4   8      276.06      272.56     10.24 o 
  -9   4   8        1.07        1.61      2.16 o 
  -8   4   8      362.02      375.66      7.07 o 
  -7   4   8      627.31      622.59      9.37 o 
  -6   4   8       42.25       38.87      2.25 o 
  -5   4   8      159.24      159.54      3.56 o 
  -4   4   8     1286.89     1313.50     14.61 o 
  -3   4   8      565.54      556.45      8.04 o 
  -2   4   8      943.50      964.62     13.40 o 
  -1   4   8      167.59      156.19      3.36 o 
   0   4   8      123.21      112.77      2.83 o 
   1   4   8      786.90      777.24     10.16 o 
   2   4   8      231.21      246.43      4.36 o 
   3   4   8      207.28      193.00      4.24 o 
   4   4   8      200.82      226.91      5.17 o 
   5   4   8      192.89      202.94      8.83 o 
   6   4   8       28.50       21.60      2.26 o 
   7   4   8      202.78      219.37     10.68 o 
   8   4   8        3.65        4.35      2.47 o 
   9   4   8       99.63       86.74      7.02 o 
  10   4   8       30.07       30.86      7.80 o 
 -13   5   8       16.28       17.85      6.58 o 
 -12   5   8       13.82       11.97      3.94 o 
 -11   5   8       70.59       64.00      5.48 o 
 -10   5   8      418.73      437.67     11.41 o 
  -9   5   8       14.44       11.17      2.68 o 
  -8   5   8        0.67        1.26      1.78 o 
  -7   5   8      199.29      169.92      4.47 o 
  -6   5   8       68.55       50.58      2.67 o 
  -5   5   8      821.09      843.70     11.71 o 
  -4   5   8      532.62      552.81     10.66 o 
  -3   5   8      134.91      112.63      6.58 o 
  -2   5   8      878.84      909.61     13.04 o 
  -1   5   8     1093.66     1156.61     14.68 o 
   0   5   8       30.06       31.67      1.64 o 
   1   5   8      137.98      148.50      3.12 o 
   2   5   8       62.91       66.92      2.20 o 
   3   5   8       39.48       37.44      2.52 o 
   4   5   8      735.16      786.57     16.51 o 
   5   5   8      125.50      131.33      3.77 o 
   6   5   8      210.11      209.97      5.28 o 
   7   5   8      126.62      116.46      4.78 o 
   8   5   8      157.95      166.05     12.45 o 
   9   5   8       84.70       66.55     13.51 o 
 -12   6   8        2.52        4.85      5.25 o 
 -11   6   8        4.61        2.92      4.81 o 
 -10   6   8        8.61       10.04      3.71 o 
  -9   6   8      112.78      111.45      4.82 o 
  -8   6   8      288.91      268.11      7.04 o 
  -7   6   8      238.70      242.66      5.85 o 
  -6   6   8        7.02       12.70      1.99 o 
  -5   6   8      111.97      111.84      3.50 o 
  -4   6   8      871.80      874.60     12.54 o 
  -3   6   8      124.17      140.07      3.60 o 
  -2   6   8      104.14       94.09      3.00 o 
  -1   6   8       64.17       57.82      2.50 o 
   0   6   8       10.13       12.40      1.44 o 
   1   6   8      702.63      753.65     20.96 o 
   2   6   8      328.81      322.04      7.59 o 
   3   6   8       73.83       61.34      5.34 o 
   4   6   8      251.84      235.39      8.22 o 
   5   6   8      164.32      187.04      6.85 o 
   6   6   8       33.54       15.39      8.23 o 
   7   6   8       72.32       98.35     21.74 o 
   8   6   8        0.08       -1.93      6.75 o 
   9   6   8        3.94        9.72      8.29 o 
 -11   7   8       83.71       74.32      7.78 o 
 -10   7   8       42.90       39.91      5.81 o 
  -9   7   8       23.07       27.96      4.77 o 
  -8   7   8        4.20        2.60      2.86 o 
  -7   7   8      126.00      125.14      9.57 o 
  -6   7   8      179.86      203.04      5.67 o 
  -5   7   8       86.31       90.78      4.03 o 
  -4   7   8       14.21        5.81      1.80 o 
  -3   7   8        5.13        7.95      1.96 o 
  -2   7   8        6.99        5.97      1.63 o 
  -1   7   8      364.09      381.29      7.84 o 
   0   7   8      210.96      225.07      6.65 o 
   1   7   8        0.08        0.35      1.28 o 
   2   7   8       90.59       91.38      7.01 o 
   3   7   8       59.66       45.42      3.97 o 
   4   7   8      200.36      224.70     11.07 o 
   5   7   8      132.68      111.55     12.03 o 
   6   7   8       59.02       55.81      8.86 o 
   7   7   8       93.02       98.42     17.52 o 
  -9   8   8      105.06      120.58     11.88 o 
  -8   8   8      143.02      167.90      9.99 o 
  -7   8   8        5.98        4.36      4.31 o 
  -6   8   8      108.64      123.29      5.27 o 
  -5   8   8       38.23       29.78      2.80 o 
  -4   8   8      199.13      224.49      6.33 o 
  -3   8   8       42.34       39.03      4.33 o 
  -2   8   8       19.65       27.16      2.41 o 
  -1   8   8        2.04        5.37      2.91 o 
   0   8   8        0.40        1.53      2.03 o 
   1   8   8       33.63       31.61      4.07 o 
   2   8   8      132.67      138.09     12.43 o 
   3   8   8       14.26        8.57      9.22 o 
   4   8   8       40.10       24.23      5.43 o 
   5   8   8       16.19       25.48      8.19 o 
   6   8   8       11.19        2.21      8.32 o 
  -7   9   8        2.68        0.74      4.62 o 
  -6   9   8        7.93        6.92      8.86 o 
  -5   9   8      174.28      200.26     12.10 o 
  -4   9   8      191.92      177.72     14.93 o 
  -3   9   8        8.30        5.02      5.14 o 
  -2   9   8       64.84       52.58     17.10 o 
  -1   9   8      188.93      235.48     10.50 o 
   0   9   8       14.88       15.50      4.37 o 
   1   9   8       15.30       15.82      5.73 o 
   2   9   8        1.63       -5.68      8.10 o 
   3   9   8       17.57       20.66      5.45 o 
 -15   1   9        9.29        8.92      6.17 o 
 -14   1   9        0.42        4.29      5.11 o 
 -13   1   9        0.41       -3.94      3.94 o 
 -12   1   9        0.08        3.48      2.93 o 
 -11   1   9       44.23       42.94      3.69 o 
 -10   1   9      308.81      311.27     12.29 o 
  -9   1   9       27.18       23.83      2.86 o 
  -8   1   9       13.36       16.84      1.71 o 
  -7   1   9        6.37        9.15      1.45 o 
  -6   1   9       38.45       28.99      1.61 o 
  -5   1   9       22.55       28.30      1.74 o 
  -4   1   9     1101.16     1142.16     13.66 o 
  -3   1   9      291.27      303.12      5.61 o 
  -2   1   9      129.68      134.93      2.92 o 
  -1   1   9       25.65       17.26      1.63 o 
   0   1   9        3.91        4.16      1.28 o 
   1   1   9       96.62      103.06      2.43 o 
   2   1   9      298.33      286.85      4.25 o 
   3   1   9      222.60      224.81      4.87 o 
   4   1   9       29.94       27.91      1.59 o 
   5   1   9        3.13        3.01      2.68 o 
   6   1   9        0.14        0.48      2.60 o 
   7   1   9        9.88       14.68      4.42 o 
   8   1   9        9.29        3.12      3.64 o 
   9   1   9       11.72        6.83      2.61 o 
  10   1   9        1.19       -0.62      6.46 o 
  11   1   9        1.11        8.45      5.08 o 
 -14   2   9        9.81       15.83      6.89 o 
 -13   2   9      113.53      117.73      6.86 o 
 -12   2   9       13.32       10.14      3.29 o 
 -11   2   9       21.54       23.07      3.41 o 
 -10   2   9        0.01       -2.34      2.34 o 
  -9   2   9        0.45       -0.87      1.70 o 
  -8   2   9      183.39      187.42      4.20 o 
  -7   2   9      800.58      811.43     10.96 o 
  -6   2   9       89.35       95.86      2.74 o 
  -5   2   9       12.48       17.43      1.39 o 
  -4   2   9      224.13      236.61      4.65 o 
  -3   2   9       20.15       20.69      1.77 o 
  -2   2   9       14.73       12.67      1.55 o 
  -1   2   9      294.57      298.97      5.09 o 
   0   2   9      230.78      232.78      4.42 o 
   1   2   9      120.24      102.79      2.74 o 
   2   2   9       22.87       24.37      1.62 o 
   3   2   9        4.14        4.76      1.08 o 
   4   2   9       16.77       18.35      1.45 o 
   5   2   9        1.36       -0.85      1.40 o 
   6   2   9      210.28      213.63     11.04 o 
   7   2   9        5.40        4.95      2.40 o 
   8   2   9       16.25       10.55      2.75 o 
   9   2   9        7.13        2.80      3.90 o 
  10   2   9       24.65       32.37     10.02 o 
 -14   3   9       55.30       59.73      7.49 o 
 -13   3   9       14.19        7.84      4.75 o 
 -12   3   9       24.16       25.17      5.38 o 
 -11   3   9       84.14       81.58      4.90 o 
 -10   3   9       30.53       29.48      3.25 o 
  -9   3   9       32.06       29.93      2.85 o 
  -8   3   9        0.22       -0.98      1.81 o 
  -7   3   9        1.56        3.17      1.77 o 
  -6   3   9      179.07      177.07      3.97 o 
  -5   3   9      999.52     1103.50     13.56 o 
  -4   3   9        2.64        0.61      1.13 o 
  -3   3   9        1.45        1.27      0.67 o 
  -2   3   9      588.30      615.43      8.57 o 
  -1   3   9       72.61       57.15      2.88 o 
   0   3   9        0.67        2.56      1.17 o 
   1   3   9       71.50       67.05      2.11 o 
   2   3   9        0.28       -0.24      1.24 o 
   3   3   9        0.15        1.03      1.34 o 
   4   3   9       97.58       93.37      3.09 o 
   5   3   9        2.95        2.79      1.85 o 
   6   3   9       37.75       30.24      2.34 o 
   7   3   9       58.32       67.71      5.61 o 
   8   3   9       21.75       30.38      4.87 o 
   9   3   9       59.34       45.07      5.32 o 
  10   3   9        0.55        1.46      4.56 o 
 -13   4   9        0.42       -5.73      5.73 o 
 -12   4   9       19.61       17.85      4.15 o 
 -11   4   9       20.22       13.65      5.08 o 
 -10   4   9        0.28        1.24      2.83 o 
  -9   4   9      100.61       97.63      4.09 o 
  -8   4   9       20.48       20.19      2.31 o 
  -7   4   9        5.50        5.71      1.63 o 
  -6   4   9       48.64       39.12      2.23 o 
  -5   4   9       46.22       38.81      2.56 o 
  -4   4   9      498.52      548.83      7.77 o 
  -3   4   9       79.75       79.39      2.70 o 
  -2   4   9       27.35       24.20      1.53 o 
  -1   4   9      175.78      160.74      3.31 o 
   0   4   9        0.01        0.54      1.03 o 
   1   4   9       62.30       52.83      2.99 o 
   2   4   9        7.25        8.46      1.34 o 
   3   4   9      123.19      139.25      3.37 o 
   4   4   9       24.82       14.29      2.03 o 
   5   4   9      235.92      243.77      8.77 o 
   6   4   9        2.49        2.74      1.87 o 
   7   4   9        0.33        2.17      2.46 o 
   8   4   9        0.37        1.11      3.51 o 
   9   4   9        1.12       -2.16      4.92 o 
 -13   5   9       20.00       20.18      6.82 o 
 -12   5   9        0.85       -3.32      4.40 o 
 -11   5   9       10.49        4.92      3.66 o 
 -10   5   9       54.09       45.85      4.87 o 
  -9   5   9       67.50       79.30      4.75 o 
  -8   5   9      139.36      133.56      4.29 o 
  -7   5   9        1.95        3.11      1.83 o 
  -6   5   9       19.20       17.25      2.04 o 
  -5   5   9        1.88        5.83      2.22 o 
  -4   5   9       25.09       22.25      1.99 o 
  -3   5   9       25.92       20.54      1.87 o 
  -2   5   9       29.29       23.83      2.07 o 
  -1   5   9      301.10      322.35      5.65 o 
   0   5   9       76.36       67.00      3.53 o 
   1   5   9      155.32      155.87      3.61 o 
   2   5   9      145.34      127.55      3.61 o 
   3   5   9       91.73       76.97      4.18 o 
   4   5   9       30.20       20.20      1.91 o 
   5   5   9        3.82        9.51      2.63 o 
   6   5   9        3.63       -0.84      2.09 o 
   7   5   9       11.29        9.53      6.97 o 
   8   5   9        1.09        7.01     12.66 o 
   9   5   9        1.94        9.68     12.88 o 
 -12   6   9        3.24        3.21      5.69 o 
 -11   6   9       24.68       24.07      6.04 o 
 -10   6   9       13.71       14.28      4.75 o 
  -9   6   9        2.65        1.67      3.47 o 
  -8   6   9        4.78        5.57      2.78 o 
  -7   6   9       64.30       60.88      3.18 o 
  -6   6   9       16.22       12.24      2.09 o 
  -5   6   9        2.27        0.43      1.61 o 
  -4   6   9      236.42      223.25      8.04 o 
  -3   6   9       94.03      103.07      3.36 o 
  -2   6   9       25.68       18.36      2.07 o 
  -1   6   9       31.35       24.96      1.77 o 
   0   6   9      242.89      219.55     11.09 o 
   1   6   9       17.36       18.84      1.16 o 
   2   6   9        0.14        0.27      2.15 o 
   3   6   9       41.36       30.57      5.22 o 
   4   6   9       18.63       23.36      7.63 o 
   5   6   9       72.10       74.33      4.63 o 
   6   6   9        2.47        4.05      3.83 o 
   7   6   9      127.06      111.00      8.62 o 
   8   6   9        2.25       10.13     11.40 o 
 -10   7   9       40.57       53.31      7.71 o 
  -9   7   9        4.35        0.82      4.21 o 
  -8   7   9        1.63       -3.52      3.52 o 
  -7   7   9        0.82        3.13      2.38 o 
  -6   7   9       11.39        4.71      2.60 o 
  -5   7   9       78.45       89.12      5.06 o 
  -4   7   9        2.39       -2.02      2.27 o 
  -3   7   9        5.36        2.80      2.04 o 
  -2   7   9        6.57        7.63      2.09 o 
  -1   7   9        9.70        7.18      1.73 o 
   0   7   9       42.59       54.79      4.90 o 
   1   7   9       40.13       27.15      3.61 o 
   2   7   9        5.18        0.29      7.23 o 
   3   7   9       18.90       14.37      3.51 o 
   4   7   9       20.54       11.51      3.46 o 
   5   7   9        7.72        6.34      4.38 o 
   6   7   9       39.77       37.92      6.15 o 
  -9   8   9        1.05        5.06      5.51 o 
  -8   8   9       45.33       56.48      6.39 o 
  -7   8   9        7.95       19.56      5.70 o 
  -6   8   9        1.08       -1.69      2.81 o 
  -5   8   9        0.33        2.99      4.33 o 
  -4   8   9       33.07       22.58      4.20 o 
  -3   8   9       27.43       37.59      3.19 o 
  -2   8   9        2.99        1.30      3.06 o 
  -1   8   9        2.57        0.20      2.02 o 
   0   8   9        0.64        0.27      3.35 o 
   1   8   9        1.12        9.60      4.50 o 
   2   8   9       23.94       14.40      5.18 o 
   3   8   9        0.09       -2.65      4.30 o 
   4   8   9        5.70        4.08      6.59 o 
   5   8   9       38.89       51.21     10.48 o 
  -6   9   9        5.01        3.62      7.61 o 
  -5   9   9       12.56        7.54      6.54 o 
  -4   9   9        7.55        9.92      5.48 o 
  -3   9   9        0.24        6.04      6.71 o 
  -2   9   9        2.71        7.75      4.25 o 
  -1   9   9       57.42       78.20     19.84 o 
   0   9   9       36.24       36.86      5.54 o 
   1   9   9        0.89       -0.60      4.34 o 
   2   9   9       54.29       54.34     10.97 o 
 -14   0  10       18.55       30.88      8.29 o 
 -13   0  10       38.43       25.81      5.77 o 
 -12   0  10      347.48      379.54     14.42 o 
 -11   0  10        2.29        3.59      3.69 o 
 -10   0  10      122.00      111.81     12.03 o 
  -9   0  10       70.92       61.58      4.15 o 
  -8   0  10      212.13      198.09      6.54 o 
  -7   0  10     1238.57     1284.37     42.64 o 
  -6   0  10        0.05        3.17      2.09 o 
  -5   0  10      828.30      870.64     24.06 o 
  -4   0  10       61.37       71.33      3.80 o 
  -3   0  10      250.79      207.53      6.07 o 
  -2   0  10      878.27      903.16     16.55 o 
  -1   0  10     2152.16     2094.68     36.69 o 
   0   0  10      461.90      485.63      8.93 o 
   1   0  10      453.43      459.88     14.99 o 
   2   0  10      871.03      942.14     16.02 o 
   3   0  10      433.51      405.25      9.29 o 
   4   0  10     2286.94     2495.11     52.13 o 
   5   0  10       45.34       42.28      2.73 o 
   6   0  10      359.39      362.82     10.15 o 
   7   0  10      276.56      293.05     10.23 o 
   8   0  10       97.29      119.80     16.04 o 
   9   0  10       69.09       62.57      6.76 o 
  10   0  10       15.59       29.13      8.86 o 
 -14   1  10       24.99       30.09      6.08 o 
 -13   1  10       78.26       58.43      4.90 o 
 -12   1  10       16.32       10.75      5.48 o 
 -11   1  10       42.32       32.52      3.46 o 
 -10   1  10      249.32      228.97      5.70 o 
  -9   1  10      643.90      640.13     13.15 o 
  -8   1  10      178.43      172.24      4.08 o 
  -7   1  10       58.81       58.32      2.34 o 
  -6   1  10     1349.99     1392.11     17.87 o 
  -5   1  10      194.99      208.68      4.31 o 
  -4   1  10     2137.29     2288.75     25.75 o 
  -3   1  10      122.17      120.74      3.08 o 
  -2   1  10     1535.23     1608.67     17.81 o 
  -1   1  10      437.80      473.83      8.10 o 
   0   1  10       99.02       93.62      3.53 o 
   1   1  10     1177.24     1279.24     14.91 o 
   2   1  10        3.31        2.67      1.28 o 
   3   1  10      933.33      956.29     11.30 o 
   4   1  10      143.57      125.79      2.81 o 
   5   1  10      240.01      265.04      4.81 o 
   6   1  10       33.08       25.38      2.55 o 
   7   1  10      397.29      487.77     11.40 o 
   8   1  10        6.98        3.15      4.33 o 
   9   1  10       29.46       10.75      4.36 o 
  10   1  10      111.06      120.28     13.34 o 
 -14   2  10        0.03       -0.51      5.67 o 
 -13   2  10        4.31        4.04      4.45 o 
 -12   2  10      838.23      901.70     21.06 o 
 -11   2  10       63.85       62.17      4.43 o 
 -10   2  10       37.92       36.59      3.51 o 
  -9   2  10      150.13      142.44      8.10 o 
  -8   2  10       94.95       88.22      4.88 o 
  -7   2  10       64.78       73.15      2.78 o 
  -6   2  10      212.61      200.69      4.23 o 
  -5   2  10     1156.36     1202.04     16.28 o 
  -4   2  10      190.77      196.94      4.28 o 
  -3   2  10      528.25      496.25      7.43 o 
  -2   2  10      292.17      298.05      5.53 o 
  -1   2  10       37.83       29.33      1.86 o 
   0   2  10       83.23       86.54      4.33 o 
   1   2  10      490.50      540.05      8.46 o 
   2   2  10      158.39      160.08      3.60 o 
   3   2  10        0.18       -0.04      1.24 o 
   4   2  10     1021.78     1110.58     13.25 o 
   5   2  10       53.89       42.78      4.06 o 
   6   2  10        8.08        8.98      2.34 o 
   7   2  10      157.34      144.33      7.47 o 
   8   2  10       50.44       46.46      6.67 o 
   9   2  10        4.74        3.68      7.69 o 
  10   2  10        9.53       17.48      4.90 o 
 -14   3  10       17.03       11.41      5.46 o 
 -13   3  10       92.83       85.41      7.74 o 
 -12   3  10       11.35       16.91      4.67 o 
 -11   3  10        2.91        2.48      3.01 o 
 -10   3  10        3.49        6.72      3.90 o 
  -9   3  10      469.52      493.28     17.85 o 
  -8   3  10      138.69      127.31      4.52 o 
  -7   3  10       11.79       13.41      1.91 o 
  -6   3  10      600.26      609.14      9.19 o 
  -5   3  10      131.44      139.90      3.39 o 
  -4   3  10      252.94      282.12      5.65 o 
  -3   3  10      345.07      337.41      5.81 o 
  -2   3  10      998.48     1066.43     14.19 o 
  -1   3  10      322.65      342.57      6.46 o 
   0   3  10      144.16      141.31      3.60 o 
   1   3  10      583.15      633.25      8.90 o 
   2   3  10        5.58        5.71      1.40 o 
   3   3  10        8.10        5.41      1.52 o 
   4   3  10       98.06       78.53      3.08 o 
   5   3  10      309.13      350.27     12.49 o 
   6   3  10      100.00       86.43      5.55 o 
   7   3  10      175.45      198.36      6.51 o 
   8   3  10        2.43        3.13      4.44 o 
   9   3  10        0.00       -5.29      5.29 o 
 -13   4  10        0.29       -3.40      5.50 o 
 -12   4  10      234.47      253.84     27.72 o 
 -11   4  10       13.50       11.34      4.69 o 
 -10   4  10      174.68      189.36      8.64 o 
  -9   4  10       74.30       80.55      4.39 o 
  -8   4  10       51.18       59.04      3.30 o 
  -7   4  10       67.54       65.07      2.96 o 
  -6   4  10      245.35      235.32      6.34 o 
  -5   4  10      353.92      354.64      6.90 o 
  -4   4  10        8.76       10.46      1.65 o 
  -3   4  10      739.62      710.49      9.70 o 
  -2   4  10      669.13      669.45      8.82 o 
  -1   4  10      243.30      242.91      4.26 o 
   0   4  10       35.56       28.82      1.67 o 
   1   4  10        1.28        0.42      1.05 o 
   2   4  10      423.04      480.42     10.05 o 
   3   4  10      405.57      387.69      6.63 o 
   4   4  10      542.08      584.49     14.75 o 
   5   4  10        0.01        0.17      3.41 o 
   6   4  10       22.36       24.28      3.19 o 
   7   4  10      404.83      381.82     31.10 o 
   8   4  10       45.62       57.71      7.50 o 
   9   4  10       17.23        8.01      9.08 o 
 -12   5  10        4.42        1.77      5.70 o 
 -11   5  10       13.25        8.14      5.09 o 
 -10   5  10       47.35       45.16      8.35 o 
  -9   5  10      312.86      330.36     11.83 o 
  -8   5  10       61.89       56.49      3.38 o 
  -7   5  10        9.43        6.20      2.21 o 
  -6   5  10      666.87      729.00     13.53 o 
  -5   5  10      182.99      167.74      4.50 o 
  -4   5  10      182.01      203.33      4.85 o 
  -3   5  10        1.10       -0.27      1.33 o 
  -2   5  10      153.41      150.43      4.89 o 
  -1   5  10       16.80       15.93      2.86 o 
   0   5  10      417.56      418.05      7.47 o 
   1   5  10      585.63      604.98     13.88 o 
   2   5  10       67.96       70.99      3.70 o 
   3   5  10       92.29       96.30      5.59 o 
   4   5  10      173.88      160.27      5.85 o 
   5   5  10       28.07       32.28      2.72 o 
   6   5  10       82.83       62.70      6.82 o 
   7   5  10      118.72      150.28     11.61 o 
   8   5  10       23.88       30.79      6.56 o 
 -11   6  10       47.57       34.26      6.91 o 
 -10   6  10       30.11       26.17      5.70 o 
  -9   6  10       59.83       74.04     10.11 o 
  -8   6  10       18.67        5.92      2.85 o 
  -7   6  10      289.24      351.21      8.74 o 
  -6   6  10       98.06       95.86     10.72 o 
  -5   6  10       35.09       37.16      3.41 o 
  -4   6  10       34.96       28.66      2.47 o 
  -3   6  10      314.52      351.39      7.67 o 
  -2   6  10      110.06       89.02      3.10 o 
  -1   6  10      147.11      170.15      4.38 o 
   0   6  10       86.14       84.31      5.42 o 
   1   6  10        0.64        1.65      1.40 o 
   2   6  10       15.82       13.51      2.97 o 
   3   6  10       56.54       56.91      6.39 o 
   4   6  10      108.07      104.30      6.20 o 
   5   6  10       20.45       10.55      4.16 o 
   6   6  10       44.06       40.11      5.50 o 
   7   6  10       29.61       40.52     11.56 o 
 -10   7  10        5.07       12.74      6.22 o 
  -9   7  10       81.34       67.60      7.21 o 
  -8   7  10       34.18       39.23      5.21 o 
  -7   7  10       27.41       24.85      6.84 o 
  -6   7  10        3.66       -1.30      2.47 o 
  -5   7  10       13.93       17.05      3.24 o 
  -4   7  10      274.96      300.44      7.96 o 
  -3   7  10       42.08       41.28      2.96 o 
  -2   7  10      112.34      111.83      5.24 o 
  -1   7  10       17.45       20.00      2.74 o 
   0   7  10       52.67       55.17      4.59 o 
   1   7  10      151.55      154.48      8.15 o 
   2   7  10      206.40      216.12     17.81 o 
   3   7  10        1.95        4.43      3.85 o 
   4   7  10        5.55        1.99      5.07 o 
   5   7  10       60.99       56.92     10.36 o 
  -8   8  10        0.75        9.15      8.62 o 
  -7   8  10      112.29      103.31      8.31 o 
  -6   8  10      117.63      120.35      7.35 o 
  -5   8  10       98.14       86.58      5.25 o 
  -4   8  10       11.71       14.68      4.27 o 
  -3   8  10      108.38      109.14      7.43 o 
  -2   8  10      150.67      142.44     10.42 o 
  -1   8  10      133.83      135.01      6.49 o 
   0   8  10        6.55        1.57      4.06 o 
   1   8  10        0.12       -4.50      4.50 o 
   2   8  10       91.82       99.85      9.24 o 
   3   8  10       57.99       59.94     16.04 o 
  -4   9  10       26.96       13.87      8.44 o 
  -3   9  10        1.94       -0.73      6.49 o 
  -2   9  10        3.29        1.13      7.99 o 
  -1   9  10       38.08       36.85      7.40 o 
   0   9  10       99.70      103.42     18.15 o 
 -14   1  11        1.98        8.07      6.21 o 
 -13   1  11        9.47       11.71      5.05 o 
 -12   1  11       21.75       15.04      3.89 o 
 -11   1  11       63.34       66.28      5.00 o 
 -10   1  11       17.26       16.22      2.79 o 
  -9   1  11      116.32      107.96      6.67 o 
  -8   1  11        1.65        0.42      1.61 o 
  -7   1  11       81.89       81.98      2.93 o 
  -6   1  11      233.46      242.96      4.76 o 
  -5   1  11       46.69       48.63      2.38 o 
  -4   1  11      198.47      218.16      4.44 o 
  -3   1  11      425.29      423.40      6.66 o 
  -2   1  11      109.78      102.99      2.66 o 
  -1   1  11       13.95       14.48      1.70 o 
   0   1  11       17.66       13.30      1.68 o 
   1   1  11       34.26       37.67      2.25 o 
   2   1  11       41.08       39.70      1.90 o 
   3   1  11       22.08       17.56      1.59 o 
   4   1  11       84.97       79.29      2.57 o 
   5   1  11        0.01       -0.24      1.58 o 
   6   1  11        3.89        4.00      2.80 o 
   7   1  11        1.40        0.67      4.46 o 
   8   1  11        4.24       -0.44      2.91 o 
   9   1  11        1.12        0.18      4.23 o 
 -14   2  11        0.05       -6.15      6.15 o 
 -13   2  11        2.13       -4.95      4.95 o 
 -12   2  11       51.38       46.73      6.15 o 
 -11   2  11       49.58       57.43      4.59 o 
 -10   2  11       22.49       22.67      3.05 o 
  -9   2  11      104.90       94.00      3.74 o 
  -8   2  11       39.67       39.77      2.56 o 
  -7   2  11        9.71        8.48      1.59 o 
  -6   2  11       44.73       38.08      2.52 o 
  -5   2  11      416.77      450.58      7.65 o 
  -4   2  11        2.34        2.53      1.55 o 
  -3   2  11      106.57      110.27      3.25 o 
  -2   2  11        1.07        2.91      1.89 o 
  -1   2  11        2.69        1.30      1.55 o 
   0   2  11      142.20      127.68      3.61 o 
   1   2  11        9.58        3.99      1.55 o 
   2   2  11      287.54      288.78      5.86 o 
   3   2  11        0.11        0.96      1.57 o 
   4   2  11        2.20       -0.09      1.55 o 
   5   2  11        0.03       -0.02      1.61 o 
   6   2  11        1.42        2.36      4.08 o 
   7   2  11        1.81        2.90      2.71 o 
   8   2  11       24.19       27.66      5.06 o 
   9   2  11       26.05       15.20      5.61 o 
 -13   3  11        2.59        4.75      5.29 o 
 -12   3  11        2.34       10.70      5.85 o 
 -11   3  11       26.64       15.25      4.52 o 
 -10   3  11       60.29       53.84      5.67 o 
  -9   3  11        8.23        9.82      2.81 o 
  -8   3  11       94.69       85.50      4.08 o 
  -7   3  11       94.86       93.63      3.42 o 
  -6   3  11        3.99        4.12      1.54 o 
  -5   3  11        7.31        7.34      2.33 o 
  -4   3  11       13.79       10.90      1.83 o 
  -3   3  11        0.01        0.79      1.48 o 
  -2   3  11      208.08      200.39      4.82 o 
  -1   3  11        2.52        4.15      1.63 o 
   0   3  11       28.43       21.99      2.14 o 
   1   3  11       71.29       73.16      2.91 o 
   2   3  11      160.66      153.90      4.06 o 
   3   3  11       78.46       83.85      2.89 o 
   4   3  11        4.56        0.74      2.13 o 
   5   3  11       57.64       60.84      3.52 o 
   6   3  11       46.46       43.40      3.75 o 
   7   3  11        0.01       -1.35      3.18 o 
   8   3  11        2.21       -3.53      3.53 o 
 -13   4  11        1.76       11.74      7.49 o 
 -12   4  11       43.55       47.86      7.14 o 
 -11   4  11        0.65        0.51      5.07 o 
 -10   4  11        8.70        9.75      3.69 o 
  -9   4  11        0.56        0.53      2.52 o 
  -8   4  11        0.22       -0.57      3.03 o 
  -7   4  11       69.49       62.65      3.07 o 
  -6   4  11      263.96      269.37      6.46 o 
  -5   4  11       36.12       32.82      1.91 o 
  -4   4  11       10.20       12.44      2.25 o 
  -3   4  11        2.63        2.50      1.64 o 
  -2   4  11        2.61        5.49      1.86 o 
  -1   4  11        1.91        4.07      1.85 o 
   0   4  11       17.78       15.72      1.87 o 
   1   4  11       16.67        9.14      1.61 o 
   2   4  11       16.43       15.63      3.23 o 
   3   4  11       12.55       13.90      2.55 o 
   4   4  11      124.19      129.22      4.90 o 
   5   4  11        3.71        3.04      2.66 o 
   6   4  11       12.06       12.46      3.72 o 
   7   4  11       10.97        5.15      4.60 o 
   8   4  11        1.32       -1.72      6.29 o 
 -12   5  11        1.65       -0.98      6.16 o 
 -11   5  11        0.25       -2.04      5.34 o 
 -10   5  11        3.78       14.45      5.28 o 
  -9   5  11       38.90       30.69      4.76 o 
  -8   5  11       92.81      100.57      5.26 o 
  -7   5  11        4.40        3.53      2.23 o 
  -6   5  11       13.32       14.57      2.17 o 
  -5   5  11        2.90        0.87      1.72 o 
  -4   5  11       18.49       16.94      1.65 o 
  -3   5  11       39.36       41.33      3.97 o 
  -2   5  11       61.63       56.38      5.00 o 
  -1   5  11       82.58       74.57      2.66 o 
   0   5  11       31.86       32.61      2.03 o 
   1   5  11       78.94       79.81      3.04 o 
   2   5  11       12.52        8.07      1.55 o 
   3   5  11        4.38        5.57      2.20 o 
   4   5  11        0.12        7.41      2.98 o 
   5   5  11       66.24       48.63      5.94 o 
   6   5  11        5.08        5.77      5.29 o 
   7   5  11       36.99       42.52      7.92 o 
 -11   6  11        0.00       -5.88      5.88 o 
 -10   6  11        0.12       -3.11      4.92 o 
  -9   6  11       56.22       60.65      8.16 o 
  -8   6  11       40.88       33.20      4.20 o 
  -7   6  11        4.54        7.00      3.47 o 
  -6   6  11       19.03       16.20      2.92 o 
  -5   6  11        0.01       -1.30      2.18 o 
  -4   6  11      235.64      229.26      7.00 o 
  -3   6  11        5.19        3.63      2.38 o 
  -2   6  11       58.99       56.08      2.82 o 
  -1   6  11       22.10       24.04      2.99 o 
   0   6  11      147.03      138.34      5.14 o 
   1   6  11      202.51      201.68      9.11 o 
   2   6  11        0.87        3.65      2.93 o 
   3   6  11        5.02        1.11      3.04 o 
   4   6  11       44.91       35.14      6.45 o 
   5   6  11        0.05       -5.34     11.51 o 
   6   6  11        4.69       14.70      7.84 o 
  -9   7  11       13.50       10.61      8.47 o 
  -8   7  11        6.20        6.64      4.45 o 
  -7   7  11       79.13       77.55      9.54 o 
  -6   7  11       16.82       12.69      3.55 o 
  -5   7  11        0.72        6.30      3.00 o 
  -4   7  11       12.75       15.18      3.34 o 
  -3   7  11        0.12        3.52      2.75 o 
  -2   7  11        3.75       10.93      3.91 o 
  -1   7  11       39.50       39.91      6.64 o 
   0   7  11       40.96       41.34      5.24 o 
   1   7  11       59.02       49.30      5.70 o 
   2   7  11       59.51       73.37      7.48 o 
   3   7  11        2.76       10.30      6.29 o 
   4   7  11        5.12       -6.76      8.65 o 
  -7   8  11        1.14        2.32      5.97 o 
  -6   8  11       37.07       17.95      9.08 o 
  -5   8  11       42.34       45.00     10.59 o 
  -4   8  11       34.44       36.83      6.69 o 
  -3   8  11        8.47       13.44      4.63 o 
  -2   8  11       30.89       29.90     11.82 o 
  -1   8  11        0.21       -3.54      5.07 o 
   0   8  11        0.54       -5.67      5.67 o 
   1   8  11       14.16       17.94      8.66 o 
   2   8  11        0.07       -2.77     12.03 o 
 -13   0  12       70.07       66.81      9.80 o 
 -12   0  12        7.59       13.32     19.42 o 
 -11   0  12      311.51      307.64     23.01 o 
 -10   0  12       87.06       75.58      6.41 o 
  -9   0  12      127.90      124.15      8.65 o 
  -8   0  12       53.41       40.74      5.07 o 
  -7   0  12      163.68      172.61     20.05 o 
  -6   0  12        4.94        7.47      2.33 o 
  -5   0  12      301.87      330.20      9.67 o 
  -4   0  12      254.59      224.90      7.44 o 
  -3   0  12      108.66      114.94      5.47 o 
  -2   0  12       28.53       25.24      3.42 o 
  -1   0  12      610.05      644.23     15.21 o 
   0   0  12       28.32       27.74      3.44 o 
   1   0  12      391.47      426.56      9.84 o 
   2   0  12        0.32        0.91      2.11 o 
   3   0  12       52.06       54.42      3.51 o 
   4   0  12       17.89       15.53      2.42 o 
   5   0  12      144.07      160.08      7.60 o 
   6   0  12       56.59       63.54      5.89 o 
   7   0  12       10.22       -0.28      7.39 o 
   8   0  12      186.00      203.41     13.09 o 
 -13   1  12       11.03        7.87      4.92 o 
 -12   1  12      213.26      209.68      9.91 o 
 -11   1  12       58.28       59.92      5.18 o 
 -10   1  12       36.30       30.34      3.50 o 
  -9   1  12      118.94      126.89      6.21 o 
  -8   1  12      430.28      444.34      8.37 o 
  -7   1  12      764.42      777.40     13.96 o 
  -6   1  12      198.98      189.77      4.94 o 
  -5   1  12       16.11       10.13      2.13 o 
  -4   1  12      187.06      192.43      7.19 o 
  -3   1  12      208.22      204.46      4.20 o 
  -2   1  12      163.48      201.99      4.23 o 
  -1   1  12        8.56        5.63      1.89 o 
   0   1  12       67.93       56.02      3.11 o 
   1   1  12       50.00       55.09      2.74 o 
   2   1  12      880.73      921.15     12.67 o 
   3   1  12      141.51      146.85      3.98 o 
   4   1  12      102.43       94.12      3.05 o 
   5   1  12      214.47      190.72      7.74 o 
   6   1  12       20.91       17.50      2.92 o 
   7   1  12       29.54       26.80      4.09 o 
   8   1  12       21.95       22.20      5.39 o 
 -13   2  12        6.81        9.76      5.38 o 
 -12   2  12       19.28        7.19      5.12 o 
 -11   2  12       60.76       63.64      5.44 o 
 -10   2  12      102.97       90.98      5.06 o 
  -9   2  12      382.94      394.51      9.52 o 
  -8   2  12       70.97       62.68      3.60 o 
  -7   2  12        0.13        0.51      1.83 o 
  -6   2  12      229.86      233.79      8.04 o 
  -5   2  12       21.62       19.15      2.86 o 
  -4   2  12      394.75      345.46      7.56 o 
  -3   2  12      108.24       91.22      3.08 o 
  -2   2  12        0.12       -0.19      2.14 o 
  -1   2  12     1203.67     1233.71     17.24 o 
   0   2  12      757.61      762.03     12.69 o 
   1   2  12      314.74      328.60      7.99 o 
   2   2  12       27.45       24.91      2.29 o 
   3   2  12        0.55        2.17      1.67 o 
   4   2  12       79.31       73.02      3.05 o 
   5   2  12      391.22      408.39      7.69 o 
   6   2  12      129.35      145.78      6.93 o 
   7   2  12        2.43        0.50      4.15 o 
   8   2  12      155.48      154.51      9.92 o 
 -13   3  12        2.26        2.95      6.25 o 
 -12   3  12      235.78      227.91     13.22 o 
 -11   3  12        1.97        9.56      4.55 o 
 -10   3  12       23.18       26.80      4.75 o 
  -9   3  12      501.22      537.78     13.99 o 
  -8   3  12       83.88       78.36      5.61 o 
  -7   3  12      653.84      689.26     12.03 o 
  -6   3  12      223.77      211.65      6.52 o 
  -5   3  12       38.60       30.75      2.41 o 
  -4   3  12      305.04      317.08      7.13 o 
  -3   3  12      403.47      439.56     14.56 o 
  -2   3  12        4.88        4.18      1.88 o 
  -1   3  12      237.00      217.17      5.64 o 
   0   3  12       28.17       25.62      3.50 o 
   1   3  12      141.83      148.71      4.66 o 
   2   3  12      962.17      991.79     16.20 o 
   3   3  12      143.11      141.79      3.97 o 
   4   3  12        0.04       -0.50      1.97 o 
   5   3  12       37.93       29.34      3.23 o 
   6   3  12       35.67       30.30      5.02 o 
   7   3  12       54.82       56.21      7.68 o 
 -12   4  12       22.91       30.20     10.05 o 
 -11   4  12       66.00       61.96      8.90 o 
 -10   4  12      144.24      140.31      8.17 o 
  -9   4  12      184.35      195.89      7.60 o 
  -8   4  12        0.75        3.43      3.01 o 
  -7   4  12        2.40        0.22      1.66 o 
  -6   4  12      359.04      358.57      7.39 o 
  -5   4  12        0.62        6.54      2.56 o 
  -4   4  12      462.90      490.32      9.46 o 
  -3   4  12       32.27       28.87      2.54 o 
  -2   4  12       32.91       37.56      2.74 o 
  -1   4  12      510.19      528.14     13.95 o 
   0   4  12       98.97       97.51      5.85 o 
   1   4  12        2.95        3.57      1.98 o 
   2   4  12       24.50       18.15      2.26 o 
   3   4  12       34.71       38.94      3.75 o 
   4   4  12        1.23        0.36      3.43 o 
   5   4  12       80.09       69.29      5.38 o 
   6   4  12        8.49        3.85     10.16 o 
   7   4  12        1.21       -6.34      6.34 o 
 -11   5  12       25.83       21.19      7.94 o 
 -10   5  12       20.98       16.24      4.88 o 
  -9   5  12       19.91       14.17      4.14 o 
  -8   5  12        0.38       -0.67      4.01 o 
  -7   5  12      222.03      229.46      7.86 o 
  -6   5  12       43.15       41.67      3.47 o 
  -5   5  12       29.01       24.53      3.11 o 
  -4   5  12       49.88       49.00      3.25 o 
  -3   5  12       94.37       85.10      5.42 o 
  -2   5  12       13.90       21.48      2.60 o 
  -1   5  12      118.09      129.06      5.12 o 
   0   5  12       28.99       31.38      2.67 o 
   1   5  12       37.69       34.03      3.17 o 
   2   5  12      218.17      232.11      6.35 o 
   3   5  12       84.49       75.31      4.83 o 
   4   5  12      142.68      144.35     10.64 o 
   5   5  12        2.79       -2.16      5.86 o 
   6   5  12       93.52       82.85      8.69 o 
 -10   6  12      122.23      113.03     14.55 o 
  -9   6  12       79.78       82.93      6.99 o 
  -8   6  12        1.81        3.56      4.27 o 
  -7   6  12       11.47       19.47      5.42 o 
  -6   6  12       88.98       84.75      9.60 o 
  -5   6  12       82.48       75.63      4.70 o 
  -4   6  12      224.44      229.42      6.90 o 
  -3   6  12        0.00        0.01      2.67 o 
  -2   6  12        1.30       -0.79      2.19 o 
  -1   6  12      374.25      411.97     13.16 o 
   0   6  12      136.71      144.15      8.10 o 
   1   6  12      127.06      124.88      8.41 o 
   2   6  12        2.66        3.78      3.49 o 
   3   6  12       74.47       88.53      8.07 o 
   4   6  12       22.90        9.15      5.50 o 
  -8   7  12       51.29       54.37      6.95 o 
  -7   7  12      108.01      116.97      8.29 o 
  -6   7  12       15.73       10.59      4.28 o 
  -5   7  12        6.06        5.52      3.37 o 
  -4   7  12      121.86      130.07     10.66 o 
  -3   7  12      100.51       96.98      7.98 o 
  -2   7  12      110.31      116.97     10.54 o 
  -1   7  12       30.93       24.15      5.30 o 
   0   7  12        0.28       -4.20      4.20 o 
   1   7  12       12.07       15.74      5.84 o 
   2   7  12      270.93      310.15     21.09 o 
   3   7  12       55.87       39.92     10.14 o 
  -4   8  12       21.36       19.91      6.07 o 
  -3   8  12        2.02       -4.14      5.99 o 
  -2   8  12        5.05       10.38      7.39 o 
  -1   8  12      131.35      125.05      9.11 o 
 -13   1  13       51.88       58.67      8.73 o 
 -12   1  13       21.17       12.87      5.52 o 
 -11   1  13       17.38        7.98      3.77 o 
 -10   1  13       26.80       28.60      5.18 o 
  -9   1  13       46.56       43.64      4.12 o 
  -8   1  13        5.36        7.18      2.86 o 
  -7   1  13       32.20       30.39      3.33 o 
  -6   1  13       93.23       89.80      3.76 o 
  -5   1  13       58.25       57.42      2.81 o 
  -4   1  13        0.16       -1.46      1.46 o 
  -3   1  13        6.82        7.82      1.97 o 
  -2   1  13        1.53        2.33      0.79 o 
  -1   1  13       24.02       24.38      2.41 o 
   0   1  13      249.46      249.81      5.99 o 
   1   1  13       46.64       38.71      2.58 o 
   2   1  13        7.52        5.36      2.18 o 
   3   1  13        7.94        5.55      1.79 o 
   4   1  13       21.08       22.33      2.68 o 
   5   1  13        0.37       -1.64      3.07 o 
   6   1  13        0.54        1.86      5.31 o 
   7   1  13        1.71       -2.94      4.04 o 
 -12   2  13        0.94       -5.26      5.26 o 
 -11   2  13       22.56       31.97      5.04 o 
 -10   2  13       32.06       39.06      4.87 o 
  -9   2  13       93.55       86.28      5.60 o 
  -8   2  13       64.53       59.55      4.71 o 
  -7   2  13        0.28        0.78      2.29 o 
  -6   2  13       10.50        5.81      2.05 o 
  -5   2  13        2.50       -0.35      3.11 o 
  -4   2  13       10.91        7.36      1.95 o 
  -3   2  13       70.91       70.42      3.08 o 
  -2   2  13       19.12       24.78      2.72 o 
  -1   2  13       50.76       45.99      2.85 o 
   0   2  13        0.51        7.92      2.40 o 
   1   2  13        0.04        1.40      2.09 o 
   2   2  13        0.05       -1.52      2.13 o 
   3   2  13        5.97        2.15      1.92 o 
   4   2  13       33.19       34.40      3.51 o 
   5   2  13        0.03       -3.58      3.82 o 
   6   2  13       10.80       10.40      4.81 o 
   7   2  13        3.16        5.33      5.55 o 
 -12   3  13       23.97       20.17      7.89 o 
 -11   3  13        0.57       -0.90      4.59 o 
 -10   3  13       26.21       15.80      4.02 o 
  -9   3  13       18.32       18.92      4.12 o 
  -8   3  13        0.29        1.82      3.90 o 
  -7   3  13       71.18       55.78      4.00 o 
  -6   3  13        1.25        0.59      2.50 o 
  -5   3  13      174.71      178.05      5.38 o 
  -4   3  13       42.33       42.49      3.53 o 
  -3   3  13        6.62        9.44      2.36 o 
  -2   3  13       43.22       42.81      2.85 o 
  -1   3  13        0.24       -1.99      1.99 o 
   0   3  13       31.74       33.24      3.84 o 
   1   3  13        2.22        5.16      2.34 o 
   2   3  13       20.23       25.24      2.79 o 
   3   3  13       45.30       33.69      3.27 o 
   4   3  13        9.17       12.29      4.52 o 
   5   3  13        2.55        5.85      4.25 o 
   6   3  13        1.86        0.36      4.24 o 
 -11   4  13       19.94        8.51      5.47 o 
 -10   4  13       54.39       63.28      6.46 o 
  -9   4  13       46.98       51.23      6.38 o 
  -8   4  13       39.45       34.40      5.85 o 
  -7   4  13       17.42       19.33      3.70 o 
  -6   4  13        0.03       -0.45      5.36 o 
  -5   4  13       14.86       13.71      2.74 o 
  -4   4  13       67.88       62.90      3.96 o 
  -3   4  13       11.39       14.65      2.95 o 
  -2   4  13       72.88       69.16      6.60 o 
  -1   4  13       52.31       47.65      3.34 o 
   0   4  13      108.63      111.43      4.53 o 
   1   4  13       18.42       14.47      2.43 o 
   2   4  13        7.41        0.85      2.61 o 
   3   4  13       12.08        7.02      3.49 o 
   4   4  13        3.88       12.99      8.35 o 
   5   4  13        2.67       -2.15      5.08 o 
 -10   5  13       54.87       61.91     12.60 o 
  -9   5  13       62.01       63.30      7.86 o 
  -8   5  13       25.68       17.70      6.28 o 
  -7   5  13        4.63       -3.44      3.44 o 
  -6   5  13        6.78        1.12      3.00 o 
  -5   5  13        3.94        4.24      2.79 o 
  -4   5  13       69.66       66.37      5.94 o 
  -3   5  13       47.01       42.95      3.59 o 
  -2   5  13        2.63       -2.56      2.56 o 
  -1   5  13      124.92      108.93      8.23 o 
   0   5  13       13.17       16.09      2.89 o 
   1   5  13      135.22      115.13      5.66 o 
   2   5  13        8.76        8.24      3.42 o 
   3   5  13       62.52       59.70      6.34 o 
   4   5  13        0.01        1.54      6.40 o 
  -9   6  13       13.58       11.63      5.28 o 
  -8   6  13       15.05        8.22      5.58 o 
  -7   6  13       86.48       80.88      9.57 o 
  -6   6  13       15.53       10.61      3.40 o 
  -5   6  13        8.64       13.51      4.26 o 
  -4   6  13       19.12       17.58      3.64 o 
  -3   6  13       69.58       62.20      6.34 o 
  -2   6  13       16.84       14.79      3.75 o 
  -1   6  13       10.84       16.82      4.69 o 
   0   6  13       51.18       50.51      6.84 o 
   1   6  13        8.99        8.39      4.00 o 
   2   6  13        0.31       -3.92      3.92 o 
   3   6  13       21.15       28.42     16.89 o 
  -6   7  13       14.21        1.21      5.08 o 
  -5   7  13       24.01       23.56      8.77 o 
  -4   7  13       13.52       23.04      4.79 o 
  -3   7  13       21.76       17.21      5.01 o 
  -2   7  13        0.03       -5.59      5.59 o 
  -1   7  13       11.57        8.04      8.26 o 
   0   7  13        0.42       -2.27      4.68 o 
 -12   0  14       69.01       41.79     17.73 o 
 -11   0  14       79.41       75.18     10.12 o 
 -10   0  14       70.55       88.83      8.17 o 
  -9   0  14      299.07      312.06     26.17 o 
  -8   0  14       12.80       12.27      3.85 o 
  -7   0  14        0.66       10.76      6.52 o 
  -6   0  14       71.50       74.73      7.80 o 
  -5   0  14      125.15      114.28     16.67 o 
  -4   0  14        4.33        7.85      8.65 o 
  -3   0  14      682.28      689.52     21.76 o 
  -2   0  14      219.43      199.03     21.11 o 
  -1   0  14      211.14      195.89     25.33 o 
   0   0  14       66.50       70.05      5.86 o 
   1   0  14       58.01       55.63      8.65 o 
   2   0  14      182.49      175.98      8.88 o 
   3   0  14       33.21       26.69      3.85 o 
   4   0  14        8.50        3.27      4.85 o 
   5   0  14       58.74       41.59      7.21 o 
   6   0  14      138.98      161.68     13.51 o 
 -12   1  14       87.01       92.45     12.09 o 
 -11   1  14      216.81      208.39     10.24 o 
 -10   1  14      151.03      166.67     10.97 o 
  -9   1  14      101.15      104.95      6.95 o 
  -8   1  14      155.24      143.23      7.70 o 
  -7   1  14        2.16        2.62      2.65 o 
  -6   1  14      772.77      834.69     18.10 o 
  -5   1  14       37.94       30.14      5.54 o 
  -4   1  14      129.88      146.13     10.48 o 
  -3   1  14      139.92      131.21      7.86 o 
  -2   1  14      163.65      166.75      6.40 o 
  -1   1  14      337.28      354.98     12.99 o 
   0   1  14      110.03      105.58      3.75 o 
   1   1  14        1.60        3.27      2.40 o 
   2   1  14       83.18       62.99      6.15 o 
   3   1  14      238.57      256.15      7.21 o 
   4   1  14      143.10      141.45      8.63 o 
   5   1  14       96.83      112.15     10.24 o 
   6   1  14        1.26        7.37      5.68 o 
 -11   2  14       10.21        9.18      4.53 o 
 -10   2  14       20.00       16.05      4.09 o 
  -9   2  14       64.20       69.36      5.24 o 
  -8   2  14        0.51        4.75      3.43 o 
  -7   2  14      145.95      155.69      6.74 o 
  -6   2  14        0.04        3.41      2.78 o 
  -5   2  14      183.19      161.54      5.76 o 
  -4   2  14      351.06      385.58      8.58 o 
  -3   2  14      261.00      270.28      6.53 o 
  -2   2  14        0.03       -1.20      2.39 o 
  -1   2  14       60.66       55.90      3.47 o 
   0   2  14       38.81       37.98      3.03 o 
   1   2  14        5.11        2.03      2.52 o 
   2   2  14      167.39      174.16      8.42 o 
   3   2  14        8.38        5.62      2.77 o 
   4   2  14       10.42        9.43      4.43 o 
   5   2  14       72.44       62.80      6.80 o 
 -11   3  14       34.62       32.20      6.50 o 
 -10   3  14       44.23       39.66      4.88 o 
  -9   3  14       65.08       55.99      5.28 o 
  -8   3  14       29.77       29.22      5.06 o 
  -7   3  14       49.71       50.51      8.35 o 
  -6   3  14      178.64      194.32      7.79 o 
  -5   3  14        8.52        5.89      2.56 o 
  -4   3  14      121.16      130.61      5.61 o 
  -3   3  14       92.72       94.52      4.18 o 
  -2   3  14       49.05       35.01      3.12 o 
  -1   3  14      263.96      268.86      7.66 o 
   0   3  14        0.11       -1.02      2.21 o 
   1   3  14        7.17        4.80      3.03 o 
   2   3  14        2.95        3.78      3.26 o 
   3   3  14       87.45       94.79      4.79 o 
   4   3  14       86.86       61.92      6.77 o 
   5   3  14      130.97      146.58     21.97 o 
 -10   4  14        3.43        9.42      5.66 o 
  -9   4  14       94.82       98.21      6.95 o 
  -8   4  14       49.06       49.66      6.64 o 
  -7   4  14       42.70       38.96      5.20 o 
  -6   4  14       19.86       20.53      5.12 o 
  -5   4  14       83.14       79.41      8.04 o 
  -4   4  14      148.38      149.55      6.76 o 
  -3   4  14      103.78      114.74      5.11 o 
  -2   4  14      176.04      166.95      6.00 o 
  -1   4  14       46.07       47.44      3.72 o 
   0   4  14       82.88       96.16      5.20 o 
   1   4  14       79.06       72.12      5.61 o 
   2   4  14      226.95      231.44      8.13 o 
   3   4  14        1.15        0.44      3.32 o 
   4   4  14       14.83       14.66      7.54 o 
  -9   5  14        8.01        8.64      4.22 o 
  -8   5  14       75.90       72.31     10.94 o 
  -7   5  14       20.04       18.16      5.08 o 
  -6   5  14       95.49       97.73      6.29 o 
  -5   5  14      107.03      104.06      7.19 o 
  -4   5  14       58.26       70.27      6.64 o 
  -3   5  14       19.46       18.28      3.62 o 
  -2   5  14      115.13      108.95      6.28 o 
  -1   5  14      247.43      239.99     11.88 o 
   0   5  14       52.36       50.86      9.93 o 
   1   5  14       34.85       36.48      7.25 o 
   2   5  14       63.66       55.57      6.65 o 
   3   5  14       71.06       79.65     10.91 o 
  -7   6  14       72.93       73.72      7.83 o 
  -6   6  14        0.00        1.42      4.19 o 
  -5   6  14      137.86      152.22      8.05 o 
  -4   6  14      103.49       92.30      8.77 o 
  -3   6  14       86.15       90.67      7.06 o 
  -2   6  14       12.63        6.58      6.64 o 
  -1   6  14        8.00        8.10      6.53 o 
   0   6  14       49.88       43.38      7.26 o 
   1   6  14      119.17      117.53     11.82 o 
 -11   1  15        4.49       10.17     10.13 o 
 -10   1  15        0.64        2.49      7.31 o 
  -9   1  15        0.50        3.15      8.90 o 
  -8   1  15       56.72       53.24     10.18 o 
  -7   1  15       14.73       14.89      4.48 o 
  -6   1  15       26.97       18.35      4.37 o 
  -5   1  15        0.35        0.61      3.46 o 
  -4   1  15        0.29        2.72      4.57 o 
  -3   1  15       34.53       37.59      4.42 o 
  -2   1  15       68.96       61.68      6.40 o 
  -1   1  15        3.74        3.95      3.61 o 
   0   1  15       11.71       11.60      3.37 o 
   1   1  15       21.76       15.83      4.75 o 
   2   1  15        3.95        1.68      3.19 o 
   3   1  15       12.42       16.56      3.70 o 
   4   1  15        0.32        5.42      5.01 o 
 -10   2  15        6.07        3.86      6.11 o 
  -9   2  15       13.13       18.76      5.33 o 
  -8   2  15       11.55        4.89      5.39 o 
  -7   2  15       11.26       12.81      6.05 o 
  -6   2  15       24.68       18.10      5.91 o 
  -5   2  15        9.32        5.42      5.48 o 
  -4   2  15        0.52       -2.95      3.33 o 
  -3   2  15       18.97       11.43      5.12 o 
  -2   2  15        0.03       -1.57      3.67 o 
  -1   2  15       11.23        7.14      3.41 o 
   0   2  15       88.38       79.12      5.38 o 
   1   2  15       43.18       40.96      5.73 o 
   2   2  15        3.49       -1.58      4.04 o 
   3   2  15        0.11       -3.35      3.35 o 
   4   2  15        8.87        8.79      5.88 o 
 -10   3  15       21.04       14.52      8.86 o 
  -9   3  15        3.60       -3.63      7.52 o 
  -8   3  15        2.12        3.54      4.80 o 
  -7   3  15        0.83        5.10      4.57 o 
  -6   3  15        0.37       -4.14      4.14 o 
  -5   3  15       29.40       41.69      8.01 o 
  -4   3  15       71.20       63.29      4.67 o 
  -3   3  15       29.82       22.09      4.69 o 
  -2   3  15       65.11       66.39      4.97 o 
  -1   3  15       59.86       64.25     10.63 o 
   0   3  15        2.15        0.71      3.83 o 
   1   3  15       17.15       13.50      4.21 o 
   2   3  15       82.60       82.25      5.78 o 
   3   3  15        9.56        3.84      6.15 o 
  -9   4  15        0.93        0.90      6.25 o 
  -8   4  15       14.10       11.23      4.13 o 
  -7   4  15       38.56       39.43     12.31 o 
  -6   4  15        4.10        0.98      3.29 o 
  -5   4  15        2.47        6.41      3.04 o 
  -4   4  15        2.04        3.73      3.31 o 
  -3   4  15        3.31       -3.23      3.23 o 
  -2   4  15        2.76        2.61      4.02 o 
  -1   4  15        9.72        4.52      3.94 o 
   0   4  15       25.38        9.82      4.47 o 
   1   4  15        3.68       -6.52      6.52 o 
   2   4  15       47.03       32.66      5.07 o 
  -7   5  15       19.62       23.01      6.02 o 
  -6   5  15       78.26       69.87      7.07 o 
  -5   5  15       15.80       11.87      4.14 o 
  -4   5  15        7.83        9.99      4.06 o 
  -3   5  15       11.58       10.20      4.01 o 
  -2   5  15       46.36       44.35      5.15 o 
  -1   5  15        0.02       12.95      6.90 o 
   0   5  15        1.82       -6.45      6.45 o 
  -9   0  16       32.90       42.64     12.24 o 
  -8   0  16       25.09       22.17      8.26 o 
  -7   0  16        1.09       -6.75      6.75 o 
  -6   0  16      273.05      260.37     16.35 o 
  -5   0  16       32.18       34.10      9.29 o 
  -4   0  16       20.59        4.41      6.96 o 
  -3   0  16      230.10      254.60     17.52 o 
  -2   0  16       26.75       21.02      6.01 o 
  -1   0  16       17.23       26.52     15.20 o 
   0   0  16        1.50        3.11      7.41 o 
   1   0  16        1.59       -4.65      5.25 o 
   2   0  16       24.78       16.17      7.16 o 
  -9   1  16      291.86      301.26     20.13 o 
  -8   1  16      128.71      126.27      8.83 o 
  -7   1  16       32.89       38.45      5.66 o 
  -6   1  16      105.87      118.40      7.70 o 
  -5   1  16      125.14      128.98     15.05 o 
  -4   1  16       32.18       23.31      7.62 o 
  -3   1  16       16.26       19.20      5.54 o 
  -2   1  16       19.15       10.54      4.19 o 
  -1   1  16       25.68       29.76      5.19 o 
   0   1  16      327.64      335.26     12.74 o 
   1   1  16      162.07      170.90      8.19 o 
   2   1  16      109.52       98.55      9.32 o 
  -9   2  16       38.86       28.49      9.08 o 
  -8   2  16      191.73      203.83     10.42 o 
  -7   2  16       20.61       27.50      5.80 o 
  -6   2  16       93.17       78.48      7.15 o 
  -5   2  16       11.29       17.95      5.54 o 
  -4   2  16       42.03       34.42      5.48 o 
  -3   2  16       47.99       52.08      5.80 o 
  -2   2  16      121.22      107.03      8.80 o 
  -1   2  16      111.85      137.08      8.29 o 
   0   2  16        0.02       -4.04      4.37 o 
   1   2  16        3.86       -0.81      4.33 o 
   2   2  16        9.40        4.12      3.99 o 
  -8   3  16       75.01       67.77     20.90 o 
  -7   3  16        7.14       14.47      5.52 o 
  -6   3  16       13.86       17.07      5.24 o 
  -5   3  16      140.08      124.43      7.75 o 
  -4   3  16       39.65       40.73      7.31 o 
  -3   3  16       58.98       48.34      5.79 o 
  -2   3  16        0.13       -4.35      5.30 o 
  -1   3  16       31.29       37.79      5.49 o 
   0   3  16      203.66      227.09     10.91 o 
   1   3  16      221.39      200.36      9.51 o 
  -6   4  16      214.56      258.48     13.93 o 
  -5   4  16       43.74       48.76      6.42 o 
  -4   4  16        0.60       -4.90      4.90 o 
  -3   4  16      123.94      126.43      8.33 o 
  -2   4  16      121.70      119.60      8.25 o 
  -1   4  16        8.99        5.69      4.75 o 
  -7   1  17        0.04        3.90     10.98 o 
  -6   1  17        5.42       17.38      6.52 o 
  -5   1  17       27.70       28.90      6.80 o 
  -4   1  17       74.14       83.54      7.16 o 
  -3   1  17        8.20        8.53      6.20 o 
  -2   1  17       21.84        1.34      6.56 o 
  -1   1  17       23.11       11.59      6.13 o 
  -6   2  17        6.05       18.36      7.40 o 
  -5   2  17        6.83        5.25      7.98 o 
  -4   2  17        2.35       -1.82      6.28 o 
  -3   2  17       24.88       40.55     10.60 o 
  -2   2  17        0.91        8.27      6.54 o 
  -1   2  17        5.35        3.06      5.38 o 
                                                 
